# Supplementary material for: PRC2 activates interferon-stimulated genes indirectly by repressing miRNAs in glioblastoma
Source: PLoS One. 2019 Sep 12;14(9):e0222435. doi: 10.1371/journal.pone.0222435 (PMC6742368; doi:10.1371/journal.pone.0222435)
Supplement: S2 Table — Expression values for significantly affected genes (FDR P-value ≤ 0.05) are shown for WT and EZH2 -/- cells in two replicate experiments. Columns on the right indicate whether a gene was repressed by EZH2 and if it showed binding by EZH2 in ChIP-seq data. (TXT) [file pone.0222435.s002.txt]

	Gene	log2FoldChange	KO_input1	KO_input2	WT_input1	WT_input2	EZH2-repressed	EZH2 binding
1	A2M	8.847055432	1785.396655	1899.208125	2.530787312	4.5219249	1	1
2	ABCA1	0.979295722	391.878107	368.581239	168.2973562	217.6176358	1	0
3	ABCC4	0.876983149	2250.947846	2343.731502	1119.240689	1382.578538	1	0
4	ABCG1	2.802497408	282.9359932	310.3152882	48.08495893	37.30588042	1	0
5	ABHD2	-0.877909274	721.8394731	763.3494221	1068.624942	1660.111679	0	NA
6	ABHD5	-0.82896669	197.5065659	208.8408796	353.04483	370.2326012	0	NA
7	ABLIM1	2.463174056	91.69947703	101.4744086	15.18472387	19.78342144	1	0
8	ACAA1	0.844367167	960.8851183	864.8238307	534.6288197	482.1502424	1	0
9	ACAA2	0.540339652	272.7471625	300.4951842	221.4438898	172.9636274	1	0
10	ACACB	1.267036482	184.9664665	176.1071994	72.76013522	77.4379639	1	1
11	ACBD5	-0.967409261	130.1035315	161.0497065	244.2209756	325.0133522	0	NA
12	ACE	1.488747397	39.1878107	47.79117308	13.91933022	16.95721837	1	0
13	ACP2	-0.571507685	193.5877848	200.9847964	292.9386314	294.4903591	0	NA
14	ACP5	1.706268888	35.26902963	27.49629136	6.959665108	11.87005286	1	0
15	ACSL4	-0.666262471	831.565343	961.7155241	1241.983873	1604.718099	0	NA
16	ACSL5	-1.306153128	206.9116405	216.0422893	523.8729736	521.7170853	0	NA
17	ACSS1	0.788893557	158.3187552	172.1791578	92.37373689	99.48234779	1	1
18	ACSS3	7.033404944	55.64669119	75.28746444	0	1.130481225	1	1
19	ACTA2	0.713005844	208.4791529	210.1502268	127.8047593	126.6138972	1	1
20	ACTN4	-0.505753242	2735.309187	2581.37802	3822.121538	3726.066117	0	NA
21	ACTR2	-0.58343902	2055.792549	2365.990404	2716.800179	3908.638835	0	NA
22	ACVR2B	0.560858047	530.6029568	477.9117308	323.3080791	361.1887514	1	0
23	ACVRL1	2.074887304	250.0182323	264.488136	63.2696828	59.35026431	1	0
24	ADAM12	0.935975224	260.9908192	333.883538	144.2548768	166.7459807	1	0
25	ADAM19	-1.490237415	133.2385564	145.3375401	323.9407759	457.2796555	0	NA
26	ADAMTS1	-1.62428858	100.3207954	92.96365175	294.8367218	300.1427652	0	NA
27	ADAMTS10	1.864116692	158.3187552	166.2870954	43.0233843	45.78448961	1	1
28	ADAMTS12	-0.623085862	184.1827103	176.761873	254.9768217	300.7080058	0	NA
29	ADAMTS13	1.16349896	92.48323325	75.94213805	43.65608113	30.52299307	1	0
30	ADAMTS16	-2.115475986	8.621318354	12.43879847	47.4522621	43.52352716	0	NA
31	ADAMTS3	4.459428865	42.32283555	46.48182587	1.898090484	2.26096245	1	1
32	ADAMTS6	-1.584961712	22.7289302	17.0215137	55.67732086	64.43742982	0	NA
33	ADARB1	-1.159470803	1174.850565	1117.527842	2446.005937	2675.849059	0	NA
34	ADCY1	-1.217371975	168.507586	160.3950329	354.9429205	409.799444	0	NA
35	ADCY7	1.50814697	949.9125313	970.2262809	321.4099886	353.8406234	1	0
36	ADCYAP1R1	4.857964963	17.24263671	11.78412487	0	1.130481225	1	1
37	ADD2	7.836041746	217.8842275	238.9558654	0	1.695721837	1	1
38	ADGRE1	-5.52354677	0	1.309347208	21.51169215	24.30534634	0	NA
39	ADGRG2	-1.868754291	13.32385564	10.47477766	44.28877796	40.13208348	0	NA
40	ADGRL1	1.028315988	822.1602684	772.5148525	392.2720334	390.0160226	1	1
41	ADGRV1	6.47775688	355.0415649	358.1064613	3.796180968	3.956684287	1	0
42	ADK	-0.69170074	405.9857188	370.5452598	614.9813168	640.4176139	0	NA
43	ADRA1D	0.87541256	137.1573374	117.8412487	67.6985606	71.22031717	1	0
44	AEN	-0.63382531	340.9339531	345.6676628	525.1383672	540.9352661	0	NA
45	AFAP1L2	1.715218976	433.4171863	400.6602456	115.7835195	138.48395	1	0
46	AFDN	0.766856501	2158.464613	2100.847595	1279.312986	1224.311167	1	1
47	AFF3	0.774825238	446.741042	441.250009	253.0787312	265.6630878	1	0
48	AFF4	-0.618368433	844.1054424	892.320122	1098.361693	1566.846978	0	NA
49	AGPAT3	-1.040989028	1362.952056	1465.159525	2737.046478	3081.691819	0	NA
50	AGRN	-0.787370461	1181.904371	1247.807889	2054.999297	2138.870477	0	NA
51	AGTPBP1	1.561115891	178.6964168	181.3445883	61.37159232	61.04598614	1	1
52	AHNAK2	1.63506121	453.0110917	426.1925161	165.1338721	118.135288	1	0
53	AJUBA	-0.661339722	330.7451223	417.0270857	504.2593719	678.8539755	0	NA
54	AKAP12	2.373974914	130.1035315	123.7333111	24.67517629	23.74010572	1	1
55	AKAP6	1.401016594	942.0749692	867.4425251	383.4142778	302.4037277	1	0
56	ALCAM	-1.622910261	483.577584	453.6888075	1409.015836	1480.365164	0	NA
57	ALDOA	0.777780325	25819.28096	31480.63491	16820.24517	16600.55155	1	0
58	ALPK1	0.605619251	641.8963392	588.5515699	435.9281145	373.0588042	1	0
59	ALX4	0.889342509	332.3126347	382.9840583	198.666804	187.0946427	1	1
60	ALYREF	0.610483635	2146.70827	2443.896563	1535.555202	1470.756074	1	0
61	AMD1	-0.587805097	848.0242235	1010.816044	1169.223738	1624.50152	0	NA
62	AMER1	-0.980547401	112.0771386	111.9491863	206.2591659	236.270576	0	NA
63	AMMECR1	-1.359160781	144.9948996	161.0497065	340.3908935	445.4096026	0	NA
64	AMOTL2	0.595617181	2238.407747	2110.667699	1454.570008	1423.275862	1	0
65	AMPH	5.977279429	545.4943249	525.7029039	5.061574624	11.87005286	1	1
66	ANGPTL2	2.088265815	666.9765381	680.860548	160.7049943	156.006409	1	1
67	ANK2	1.723064933	94.05074567	147.3015609	36.0637192	37.30588042	1	1
68	ANKRD1	-2.667423217	5.486293498	12.43879847	49.98304941	58.21978308	0	NA
69	ANKRD16	-0.982151648	64.26800954	57.61127714	117.0489132	124.3529347	0	NA
70	ANTXR2	-0.510344311	304.097411	310.9699618	391.0066397	484.9764455	0	NA
71	ANXA5	-0.540285155	8148.713357	8411.901136	11658.07175	12426.24962	0	NA
72	AOX1	-3.152001821	11.75634321	5.892062435	70.86204474	88.74277615	0	NA
73	AP2A1	-0.762332229	1308.089121	1398.382818	2266.320038	2324.269398	0	NA
74	AP3B2	1.296981947	93.26698946	79.21550607	32.26753823	38.43636165	1	1
75	AP5B1	-0.704701489	107.3746013	101.4744086	154.378026	184.8336803	0	NA
76	APBB1	2.218423548	52.51166634	68.0860548	11.3885429	15.26149654	1	1
77	APCDD1L	0.94221381	593.303454	606.2277572	314.4503235	310.3170962	1	1
78	APOBEC3C	-0.572769774	423.2283555	488.3865085	661.1681853	694.1154721	0	NA
79	APOL1	-0.645113926	292.3410678	349.5957045	485.2784671	518.8908822	0	NA
80	APOL3	-1.19730117	91.69947703	82.48887409	198.0341072	201.225658	0	NA
81	APOL6	-0.637707856	927.1836011	926.3631494	1338.786488	1544.237353	0	NA
82	AQR	-0.504379949	380.1217638	386.9120999	509.3209465	579.3716278	0	NA
83	ARFGEF3	0.932096191	86.99693975	78.56083246	34.79832554	52.00213634	1	1
84	ARHGAP11A	1.18574379	3103.674607	3062.563119	1288.803439	1422.145381	1	0
85	ARHGAP11B	1.0344101	1059.638401	1019.326801	509.9536434	504.7598669	1	1
86	ARHGAP22	-1.171500665	151.2649493	153.8482969	361.2698888	325.5785928	0	NA
87	ARHGAP24	1.136605089	156.7512428	163.668401	76.55631619	68.95935472	1	0
88	ARHGAP26	-0.741052394	207.6953967	214.7329421	354.3102237	353.2753828	0	NA
89	ARHGEF1	-0.589695855	630.139996	789.5363662	1127.465747	1010.084974	0	NA
90	ARHGEF37	2.465122691	68.18679061	58.92062435	13.28663339	9.609090412	1	0
91	ARHGEF4	1.448460707	66.61927819	64.15801318	22.77708581	25.43582756	1	0
92	ARMC9	-1.361913278	830.7815868	756.1480124	2060.693569	2017.908986	0	NA
93	ARNTL2	-1.04144066	508.6577829	468.7463004	886.408256	1127.089781	0	NA
94	ARPIN	-1.292075779	241.3969139	218.0063101	477.0534083	646.6352606	0	NA
95	ARSE	-1.200696784	29.78273613	36.66172182	65.80047011	88.17753554	0	NA
96	ARVCF	1.183345717	124.617238	117.8412487	41.12529382	66.13315166	1	0
97	ASAH2B	-0.928106554	39.97156691	32.07900659	63.90237963	73.48127962	0	NA
98	ASAP3	1.260175332	1113.71758	1104.43437	476.4207115	449.9315275	1	1
99	ASB1	-0.933212808	616.0323842	644.1988262	1178.714191	1227.13737	0	NA
100	ASB7	-1.056679963	150.4811931	136.8267832	253.711428	343.1010518	0	NA
101	ASIC4	1.667424741	21.94517399	32.07900659	9.49045242	8.478609187	1	1
102	ASL	-0.618129155	134.8060688	166.2870954	244.2209756	218.1828764	0	NA
103	ASPHD2	1.103504705	275.0984311	244.8479278	130.3355466	111.9176413	1	1
104	ASS1	1.010930954	2028.361082	2078.588692	1014.213015	1024.21599	1	1
105	ATF3	0.846194804	253.1532571	226.5170669	142.3567863	125.483416	1	0
106	ATF7IP	-0.552054597	526.6841758	551.889848	680.1490901	901.5587768	0	NA
107	ATG2A	-0.621283838	173.9938795	179.3805675	277.1212107	266.2283285	0	NA
108	ATP8B1	-1.033871243	242.1806701	200.3301228	413.1510287	491.7593328	0	NA
109	ATP8B3	0.580938377	260.9908192	276.2722608	174.6243245	183.703199	1	0
110	AURKB	0.799570882	1518.135786	1347.318277	886.408256	760.2486237	1	0
111	AVPI1	-0.612074106	117.5634321	128.3160264	210.6880437	165.0502588	0	NA
112	AXL	-1.527911431	4847.532183	4454.399201	12398.95974	14424.94043	0	NA
113	B3GALNT2	-0.897948543	177.9126606	231.7544558	369.4949476	394.5379475	0	NA
114	B3GNT5	1.705256863	36.83654206	37.97106902	13.28663339	10.17433102	1	1
115	B4GALT5	-0.569970615	1398.221086	1504.439942	1895.559697	2412.446934	0	NA
116	BACH1	-0.555889472	775.9186518	827.5074353	1090.136635	1268.399934	0	NA
117	BATF3	0.731982398	141.0761185	147.9562345	105.6603703	67.82887349	1	1
118	BAZ2B	0.67499483	289.9897992	271.6895456	171.4608404	181.4422366	1	1
119	BBX	-0.790152641	445.9572857	470.0556476	626.3698597	957.5175975	0	NA
120	BCL6	1.049988211	1018.883078	918.5070662	486.5438607	449.3662869	1	1
121	BCR	-0.624456576	536.8730066	603.6090628	821.2404827	937.734176	0	NA
122	BDKRB2	0.64616284	167.7238298	144.6828665	104.3949766	96.09090412	1	0
123	BEND3	-0.841122556	95.6182581	90.99963094	154.378026	181.4422366	0	NA
124	BHLHE40	0.783164918	1373.140887	1451.41138	798.4633969	842.7737532	1	0
125	BIRC2	-0.623917753	1174.066809	1140.441418	1738.018187	1827.988141	0	NA
126	BIRC3	-2.735938213	148.1299244	132.8987416	887.6736497	983.5186657	0	NA
127	BIRC5	0.503401423	3921.916095	3685.81239	2759.823564	2607.454945	1	0
128	BLM	-1.127432752	190.45276	189.2006715	426.4376621	401.8860754	0	NA
129	BLZF1	-0.56601319	130.8872877	149.9202553	200.5648945	214.7914327	0	NA
130	BMF	1.35363711	153.6162179	145.3375401	60.10619866	56.52406124	1	0
131	BMP2	1.758027336	188.1014913	157.1216649	50.61574624	50.87165512	1	1
132	BMPR2	-0.688851605	471.8212408	527.6669247	707.9877505	903.8197393	0	NA
133	BOC	2.593201835	881.7257407	873.9892611	146.1529673	145.2668374	1	1
134	BRIX1	0.675010599	1598.862676	1508.367983	997.7628978	947.9085071	1	0
135	BTN3A1	-0.640712834	559.6019368	506.0626958	859.8349893	801.5111884	0	NA
136	BZW1	-0.583225245	1311.224146	1458.612789	1842.413163	2308.442661	0	NA
137	C12orf66	0.929033614	244.5319388	231.0997822	130.3355466	120.3962505	1	0
138	C12orf75	-1.202492745	387.1755697	415.7177384	938.9220928	908.9069048	0	NA
139	C17orf62	0.541598582	1399.788598	1402.310859	1004.089866	921.3421983	1	0
140	C1orf198	0.917113549	540.7917876	592.4796115	280.2846948	320.4914273	1	0
141	C1QTNF1	0.724365696	241.3969139	253.3586847	159.4396007	139.6144313	1	1
142	C1R	0.716754777	8093.066665	8091.765744	5402.598214	4445.052176	1	1
143	C1S	1.112781147	5870.334043	5712.681867	2715.534786	2640.238901	1	0
144	C20orf204	-1.761839046	9.405074567	14.40281928	37.32911285	41.26256471	0	NA
145	C21orf91	0.603626485	353.4740525	424.8831689	216.3823152	296.1860809	1	1
146	C22orf23	-1.004163324	85.42942732	87.72626292	148.0510578	198.9646956	0	NA
147	C2CD2	-0.634744382	833.9166117	856.3130738	1278.680289	1344.707417	0	NA
148	C2orf69	-0.740479734	77.59186518	86.41691571	108.1911576	165.6154994	0	NA
149	C3	-1.873267961	231.2080831	205.5675116	847.8137495	752.9004958	0	NA
150	C4A	1.188266724	538.440519	589.8609171	246.7517629	248.1406289	1	0
151	C4B	1.370368566	257.8557944	272.3442192	100.5987957	104.0042727	1	1
152	C5orf56	-1.019495852	73.67308411	72.66877003	130.9682434	166.7459807	0	NA
153	C6orf62	-0.547464078	3200.860378	3230.159561	4209.964694	5188.908822	0	NA
154	C9orf129	-1.640456047	7.053805926	10.47477766	21.51169215	30.52299307	0	NA
155	C9orf3	1.072921482	1109.015043	1000.99594	568.7944484	434.1047904	1	0
156	CA13	3.360746764	54.07917876	58.92062435	6.32696828	5.087165512	1	1
157	CA8	2.956161426	247.6669636	303.1138786	33.53293188	36.74063981	1	1
158	CACNA2D1	8.119975578	702.2455677	688.7166313	1.265393656	3.956684287	1	1
159	CACNA2D3	2.678070124	16.45888049	15.71216649	3.16348414	2.26096245	1	1
160	CACNG8	-1.592016747	34.48527341	34.0430274	107.5584608	97.22138534	0	NA
161	CADPS2	2.925597653	695.975518	740.435846	96.16991786	93.26470105	1	1
162	CALCOCO2	0.516810802	2887.357892	2735.88099	2052.46851	1878.294555	1	0
163	CAMK1D	0.840319777	574.4933048	587.8968963	304.3271743	345.3620142	1	1
164	CAMK4	2.321928068	50.16039769	59.57529795	10.75584608	11.30481225	1	1
165	CAPG	-2.321926386	4.702537284	9.165430454	35.43102237	35.04491797	0	NA
166	CARD14	1.033423158	213.1816902	180.0352411	86.04676861	105.6999945	1	1
167	CARD16	1.425133498	234.343108	244.1932542	90.4756464	87.61229493	1	0
168	CARD6	-1.108059017	22.7289302	21.60422893	46.18686844	51.43689573	0	NA
169	CASK	0.759439557	513.3603201	478.5664044	270.7942424	314.8390211	1	0
170	CASP4	-0.513633226	663.057757	718.831617	1080.013485	893.0801677	0	NA
171	CASP8	-0.594435027	122.2659694	130.9347208	174.6243245	207.4433048	0	NA
172	CBR3	-0.591534998	210.8304216	227.1717405	332.7985315	326.709074	0	NA
173	CBX8	0.712718213	168.507586	184.6179563	106.9257639	108.5261976	1	1
174	CCDC136	0.63076632	344.0689779	327.9914755	243.5882788	189.9208458	1	0
175	CCDC169	1.313158144	45.45786041	36.66172182	15.8174207	16.95721837	1	0
176	CCDC184	5.349559833	8.621318354	5.892062435	0	0	1	1
177	CCDC6	-1.188962428	344.0689779	366.6172182	655.4739138	965.9962067	0	NA
178	CCHCR1	0.519692247	593.303454	616.7025348	467.5629559	375.8850073	1	0
179	CCL2	-3.637332767	67.4030344	66.12203399	935.1259118	719.5512996	0	NA
180	CCL8	-7.852066791	0	0	44.28877796	40.6973241	0	NA
181	CCND1	-0.877308576	2319.134637	2526.385437	4187.820305	4711.845745	0	NA
182	CCNO	2.230297387	34.48527341	26.84161776	6.959665108	5.652406124	1	1
183	CCNYL1	-0.747372554	101.1045516	120.4599431	161.970388	208.573786	0	NA
184	CCP110	-0.57361276	256.288282	297.2218161	341.0235903	481.5850018	0	NA
185	CCSER2	-0.855520577	224.9380334	199.6754492	344.1870744	425.0609406	0	NA
186	CD109	-0.789604888	231.9918393	246.8119487	324.5734728	503.0641451	0	NA
187	CD1D	2.538419975	508.6577829	466.7822795	95.53722103	72.35079839	1	1
188	CD274	-1.419224551	18.81014913	24.22292334	56.94271452	58.21978308	0	NA
189	CD70	1.931613118	50.16039769	53.02856191	10.12314925	16.95721837	1	0
190	CD74	2.144948423	274.3146749	269.7255248	65.16777328	57.65454247	1	0
191	CD9	1.029979241	727.3257666	829.4714561	360.0044951	401.8860754	1	1
192	CDC14B	0.808788848	1183.471883	1081.520794	660.5354884	631.9390047	1	0
193	CDC42BPB	-0.531875654	1392.734792	1541.101663	1976.544891	2264.919134	0	NA
194	CDC42SE2	-0.862420481	439.687236	510.645411	769.9920397	958.6480787	0	NA
195	CDH15	-1.109624119	57.99795983	56.30192993	134.1317275	111.9176413	0	NA
196	CDIP1	1.289596399	923.26482	864.1691571	334.696622	395.6684287	1	0
197	CDK14	1.355553194	275.0984311	310.9699618	93.63913054	134.5272658	1	1
198	CDK18	1.509974183	683.4354186	703.7741241	246.1190661	240.7925009	1	0
199	CDK5RAP2	1.234225381	3170.293885	3196.116534	1471.652822	1234.485498	1	0
200	CDK8	0.790594704	421.6608431	390.8401415	220.1784961	249.8363507	1	0
201	CDKN1A	2.203717486	791.5937761	870.7158931	194.870623	166.1807401	1	0
202	CDO1	4.035621864	35.26902963	47.13649948	2.530787312	1.695721837	1	1
203	CDR2L	-0.583715992	380.90552	391.4948151	599.1638961	558.4577251	0	NA
204	CDYL2	2.841302285	172.4263671	214.7329421	22.77708581	30.52299307	1	1
205	CEBPA	2.007417581	221.0192523	168.9057898	48.08495893	49.17593328	1	0
206	CEBPB	0.526687113	4656.295667	4587.297942	3436.80917	2979.383268	1	0
207	CELSR3	0.669377206	2022.091032	1849.452931	1219.206788	1214.702076	1	0
208	CEMIP	-1.216922186	73.67308411	76.59681165	169.5627499	180.876996	0	NA
209	CEND1	1.374395757	36.83654206	32.73368019	16.45011753	11.30481225	1	0
210	CENPB	-0.547984556	1131.743973	1160.081626	1737.38549	1614.327189	0	NA
211	CENPH	0.587739699	518.0628574	521.7748623	394.1701238	297.8818028	1	0
212	CENPV	2.690572745	266.4771127	244.1932542	36.0637192	42.95828655	1	0
213	CENPX	0.682400526	814.3227063	855.0037266	590.3061405	449.9315275	1	0
214	CEP112	0.784271488	159.8862676	180.6899147	113.885429	84.22085125	1	1
215	CEP120	-0.543694368	485.1450964	436.6672938	689.0068457	654.5486292	0	NA
216	CEP152	0.861097624	891.9145715	701.1554297	482.1149829	394.5379475	1	0
217	CEP55	-0.504060307	519.6303699	512.6094318	739.6225919	724.6384652	0	NA
218	CERS6	3.452631773	285.2872619	349.5957045	17.71551118	40.13208348	1	1
219	CES1	2.733044428	1196.011982	1130.621314	192.3398357	157.7021309	1	0
220	CFH	5.057991273	271.9634062	261.2147679	10.12314925	5.652406124	1	0
221	CGNL1	1.970853728	47.02537284	51.0645411	12.65393656	11.87005286	1	1
222	CHAF1B	-0.637694349	388.7430821	390.1854679	600.4292898	611.5903427	0	NA
223	CHD3	0.610043034	3530.821744	3693.013799	2455.496389	2278.484909	1	0
224	CHD7	1.990331426	516.495345	525.0482303	141.7240895	120.3962505	1	1
225	CHI3L1	2.172440673	422.4445993	439.2859882	92.37373689	99.48234779	1	0
226	CHML	-1.386548707	175.5613919	181.9992619	380.8834905	554.5010408	0	NA
227	CHRM2	-3.058887761	2.351268642	1.309347208	12.02123973	13.00053409	0	NA
228	CHST11	0.674059022	155.9674866	202.9488172	118.3143068	107.3957164	1	1
229	CHST2	4.437404691	136.3735812	123.7333111	5.694271452	5.652406124	1	1
230	CIC	-0.532515043	412.2557685	475.2930364	644.0853709	639.2871327	0	NA
231	CISH	1.113210899	54.86293498	51.0645411	30.36944774	18.65294021	1	0
232	CIT	0.628031289	1985.25449	1856.654341	1274.884108	1211.310632	1	0
233	CITED4	1.841302389	108.1583575	107.366471	34.79832554	24.87058695	1	0
234	CLEC2B	0.869014785	746.9196719	705.0834713	449.2147479	346.4924954	1	0
235	CLGN	1.399406956	306.4486797	305.732573	122.7431846	108.5261976	1	1
236	CLINT1	-0.639319998	753.9734778	825.5434145	1167.325648	1294.401002	0	NA
237	CLMP	-0.972399665	576.8445735	583.9688546	1073.05382	1204.527745	0	NA
238	CLPTM1	-0.663005344	879.3744721	997.7225723	1322.336371	1649.937348	0	NA
239	CLSTN1	0.543195612	4049.668358	3694.97782	2672.511401	2641.934623	1	1
240	CLTCL1	-0.957995183	282.9359932	291.9844273	523.8729736	592.9374025	0	NA
241	CNP	0.516441436	2506.452372	2572.21259	1843.678557	1705.896168	1	0
242	CNTROB	0.647285862	788.4587512	843.8742754	539.6903943	501.9336638	1	0
243	COA7	-0.537425724	389.5268383	443.2140298	590.9388374	618.37323	0	NA
244	COBLL1	1.299326804	242.9644263	231.7544558	79.0871035	113.6133631	1	1
245	COL13A1	-0.98244128	61.9167409	61.53931876	129.7028497	114.7438443	0	NA
246	COL16A1	0.688385497	711.6506423	747.6372556	465.0321686	441.4529183	1	0
247	COL4A3BP	-0.730752061	313.5024856	291.3297537	437.826205	565.8058531	0	NA
248	COL5A2	-1.176262841	1220.308425	1127.347946	2702.248152	2602.36778	0	NA
249	COL6A2	-0.771982405	5762.175685	6530.369198	10382.55495	10606.74009	0	NA
250	COL7A1	-0.569755742	3660.141519	3492.683677	5488.012286	5128.993317	0	NA
251	COL8A2	2.883486026	214.7492026	212.7689213	26.57326678	30.52299307	1	1
252	COLEC10	1.771583932	113.644651	125.0426583	40.49259699	29.95775246	1	0
253	COLGALT2	2.565333724	114.4284072	104.7477766	19.61360167	16.95721837	1	1
254	COPS6	0.561332517	1902.176331	2245.530461	1414.710107	1396.144313	1	0
255	CPEB1	0.741298138	329.9613661	337.156906	180.318596	219.3133576	1	1
256	CPNE7	1.4821518	347.987759	356.1424405	109.4565512	143.0058749	1	0
257	CPS1	-0.856324042	358.1765898	333.2288644	589.0407469	661.8967572	0	NA
258	CRABP2	2.291231235	44.6741042	48.44584668	8.857755592	9.609090412	1	1
259	CREB3L1	-0.828038249	526.6841758	492.3145501	894.000618	914.5593109	0	NA
260	CREB5	4.525129154	494.550171	425.5378425	21.51169215	18.0876996	1	1
261	CRISPLD2	-0.913211812	658.3552197	677.58718	1199.593186	1315.880146	0	NA
262	CRMP1	0.668712083	1414.679966	1289.052326	866.1619575	834.8603846	1	1
263	CRTC3	-0.634110049	627.0049712	585.2782018	945.249061	936.0384542	0	NA
264	CRYBG1	-0.696099085	405.9857188	439.2859882	678.8836964	689.5935472	0	NA
265	CSMD2	1.000000181	145.7786558	142.064172	62.63698597	80.82940758	1	1
266	CSNK1A1	-0.67960461	625.4374587	786.2629982	932.5951245	1327.184958	0	NA
267	CSNK1G1	-0.713216768	134.0223126	159.7403593	212.5861342	269.0545315	0	NA
268	CTGF	1.689466138	1152.905391	1008.19735	313.8176267	356.1015858	1	1
269	CTH	-1.430533686	221.8030085	240.9198862	616.2467105	631.9390047	0	NA
270	CTNND2	6.539141469	47.02537284	45.82715227	0.632696828	0	1	1
271	CTSL	1.127472481	2222.732623	2306.415106	1065.461458	1008.389253	1	1
272	CTSS	-1.70231886	23.51268642	34.697701	94.9045242	97.22138534	0	NA
273	CTSV	1.870162693	112.0771386	111.2945127	32.26753823	28.82727123	1	0
274	CU639417.2	-0.736965374	117.5634321	128.3160264	207.5245596	202.3561393	0	NA
275	CX3CL1	1.000000264	63.48425333	71.35942282	31.6348414	35.04491797	1	0
276	CXCL10	2.453172552	69.75430304	44.51780506	13.28663339	7.913368574	1	0
277	CXCL16	1.107490406	666.1927819	684.7885896	308.7560521	317.6652242	1	1
278	CXorf38	-0.625604303	185.7502227	199.0207756	268.2634551	325.5785928	0	NA
279	CYFIP2	3.056831259	348.7715152	350.2503781	37.32911285	46.91497083	1	1
280	CYLD	-0.745427062	498.4689521	487.7318349	790.2383382	863.1224152	0	NA
281	CYP1A1	2.917537828	150.4811931	121.7692903	15.8174207	20.34866205	1	0
282	CYP26B1	1.741931957	257.8557944	226.5170669	72.76013522	72.35079839	1	1
283	CYP27A1	1.519074652	456.1461165	507.372043	173.9916277	162.2240558	1	1
284	CYP4F11	1.750273891	1685.859616	1435.699213	501.0958878	426.7566624	1	0
285	CYR61	-0.723753182	1602.781458	1622.28119	2538.379674	2787.766701	0	NA
286	CYTL1	1.927641453	2146.70827	1896.58943	556.7732086	505.8903481	1	0
287	DAPK1	1.511899205	120.6984569	109.9851654	44.92147479	36.1753992	1	1
288	DCAF10	-0.546539469	768.0810897	753.529318	977.5165993	1244.659829	0	NA
289	DCBLD2	-1.137215744	3214.184233	3169.92959	6080.216517	7961.979267	0	NA
290	DCHS1	2.906890509	87.78069596	91.65430454	10.75584608	13.00053409	1	1
291	DCP2	-0.631032024	558.8181806	570.8753826	776.9517048	972.779094	0	NA
292	DDIAS	-0.655554284	170.8588546	168.2511162	250.5479439	283.1855468	0	NA
293	DDX21	-0.608451928	1436.62514	1609.187718	2139.147975	2504.581154	0	NA
294	DDX58	-0.887382231	140.2923623	132.8987416	261.30379	243.618704	0	NA
295	DDX60	-0.967989421	156.7512428	161.7043802	307.4906584	316.534743	0	NA
296	DDX60L	-0.579054841	280.5847246	290.0204065	473.8899242	379.2764509	0	NA
297	DENND4A	-1.148298928	166.1563174	184.6179563	347.3505586	431.2785873	0	NA
298	DENND5B	-1.533105102	170.0750984	151.2296025	423.9068748	505.3251075	0	NA
299	DHCR24	-0.513610291	710.8668861	787.5723454	947.7798483	1191.527211	0	NA
300	DIO2	-0.628816528	110.5096262	104.7477766	143.62218	189.9208458	0	NA
301	DIRAS1	1.295167163	201.425347	252.7040111	88.57755592	95.5256635	1	0
302	DKK1	-1.659616882	378.5542513	392.8041623	1171.121829	1268.399934	0	NA
303	DLX3	3.584955831	8.621318354	15.05749289	1.265393656	1.130481225	1	0
304	DMBX1	2.123382249	37.62029827	22.91357613	7.592361936	6.217646737	1	0
305	DMWD	-0.882387622	242.9644263	236.337171	403.6605763	478.7587987	0	NA
306	DMXL2	0.592463273	964.0201432	868.0971987	580.8156881	633.6347265	1	1
307	DNAAF5	-0.512579596	678.7328813	697.2273881	904.756464	1058.130426	0	NA
308	DNAH5	1.077911978	951.4800437	818.3420048	415.681816	422.2347375	1	0
309	DNMBP	-0.908898735	168.507586	166.2870954	294.204025	334.6224426	0	NA
310	DOCK11	-0.788791089	125.4009942	132.244068	198.666804	244.7491852	0	NA
311	DOCK5	-0.701029347	676.3816126	640.9254582	1018.009196	1123.133097	0	NA
312	DOPEY2	-2.288734697	130.8872877	123.7333111	556.1405118	689.5935472	0	NA
313	DPP8	-0.927324895	206.9116405	250.7399903	352.4121332	518.8908822	0	NA
314	DPYD	-1.475116737	501.6039769	471.3649948	1190.102733	1515.410082	0	NA
315	DPYSL3	-1.214714984	959.3176059	979.3917114	2084.103351	2413.577415	0	NA
316	DSP	10.17058852	230.4243269	193.7833867	0	0	1	1
317	DTNA	6.510056026	314.2862418	324.0634339	3.796180968	2.826203062	1	1
318	DTX1	1.485426994	121.4822132	130.9347208	53.14653355	36.74063981	1	1
319	DUSP1	0.764532168	456.1461165	407.2069816	262.5691836	244.7491852	1	0
320	DUSP10	-0.752198293	351.1227839	365.3078709	601.0619866	604.8074553	0	NA
321	DUSP5	1.13771895	685.7866872	654.0189302	285.3462694	324.4481115	1	0
322	DUSP7	-0.613547685	281.3684808	301.8045314	417.5799065	474.2368738	0	NA
323	DUSP9	1.817623402	76.02435275	64.81268678	14.55202704	24.87058695	1	1
324	DYRK2	0.671605967	456.9298727	477.9117308	269.5288487	317.0999836	1	1
325	E2F8	0.774440455	201.425347	188.5459979	108.1911576	120.3962505	1	0
326	ECD	-0.97974094	136.3735812	114.5678807	253.0787312	241.9229821	0	NA
327	EEPD1	0.994686385	131.6710439	139.4454776	61.37159232	75.17700145	1	0
328	EFEMP1	4.391570481	995.3703917	936.1832535	46.81956527	44.65400838	1	1
329	EFHD1	2.400122903	209.2629091	208.186206	48.71765576	29.95775246	1	0
330	EFL1	-0.597055408	200.6415908	195.0927339	303.0617806	295.6208403	0	NA
331	EFNB2	2.026800166	86.21318354	77.25148525	19.61360167	19.78342144	1	1
332	EFS	1.364764435	170.8588546	204.912838	74.02552888	71.78555778	1	1
333	EGF	2.752907179	173.2101233	191.1646923	27.83866043	26.00106817	1	0
334	EGFR	-0.89017658	1092.556162	1198.707369	1806.349444	2441.839446	0	NA
335	EGR1	1.112397916	508.6577829	504.7533486	247.3844597	222.1395607	1	1
336	EHBP1	-0.723496786	685.7866872	712.9395546	1085.707757	1224.311167	0	NA
337	EHD1	-0.948047778	286.8547743	335.1928852	627.0025565	573.153981	0	NA
338	EHD3	0.725825257	104.2395765	110.6398391	62.00428914	67.82887349	1	1
339	EHD4	-1.90312044	130.1035315	150.5749289	511.8517339	539.2395443	0	NA
340	EIF2AK2	-0.549478691	1214.822132	1185.613897	1619.071183	1895.251774	0	NA
341	EIF2AK4	-0.933232789	900.5358898	1078.247426	1763.32606	2016.213265	0	NA
342	EIF4A3	0.746811252	2210.192523	2299.213697	1390.667628	1296.096724	1	0
343	EIF5	-0.529580622	1592.592627	1734.88505	2225.827441	2578.062433	0	NA
344	ELAVL2	2.482392618	47.02537284	47.79117308	6.32696828	10.73957164	1	1
345	ELF4	-0.807650454	332.3126347	364.6531973	575.7541135	643.8090576	0	NA
346	EMC10	1.50007371	293.9085802	300.4951842	110.7219449	98.91710718	1	1
347	EMILIN2	2.161154891	112.0771386	133.5534152	20.87899532	33.91443675	1	1
348	EN1	1.087996639	176.3451481	162.3590538	80.98519398	78.00320452	1	1
349	EN2	2.078569158	148.9136807	133.5534152	33.53293188	33.34919613	1	1
350	ENAH	0.742234184	3617.818684	3789.250819	2058.162781	2370.053888	1	0
351	ENO1	0.955735196	71538.13219	73915.92324	38698.26879	36295.23021	1	0
352	ENPP1	1.445356547	266.4771127	294.6031217	95.53722103	109.6566788	1	1
353	ENPP2	2.551062151	781.4049453	649.436215	132.2336371	112.4828819	1	1
354	EPB41	0.789927924	989.100342	1027.182884	565.6309642	600.2855304	1	0
355	EPB41L2	0.723064859	865.2668602	821.6153728	483.3803766	539.2395443	1	1
356	EPG5	-0.874603798	485.9288527	487.0771613	888.3063465	896.4716113	0	NA
357	EPHA2	-0.685011711	822.1602684	862.8598099	1341.317275	1368.447523	0	NA
358	EPHB2	0.503938119	393.4456194	360.0704821	253.0787312	278.0983813	1	1
359	EPHB4	0.695520956	993.8028793	1019.326801	664.9643662	577.6759059	1	1
360	EPN2	1.028100609	956.9663372	1013.434739	459.970594	506.4555887	1	1
361	EPS8	-0.866519708	663.057757	644.1988262	1136.9562	1246.35555	0	NA
362	ERAP1	-0.695575767	755.5409903	820.9606992	1231.860724	1322.097793	0	NA
363	ERCC2	-0.762612504	410.6882561	402.6242664	704.8242664	676.0277725	0	NA
364	ERCC6L2	0.564031985	235.9106204	242.883907	155.0107229	169.0069431	1	0
365	ERF	-0.72637682	269.6121376	276.9269344	442.2550828	463.4973022	0	NA
366	ERMP1	1.037609571	499.2527083	628.4866597	244.2209756	305.2299307	1	1
367	ESYT3	1.254814165	57.99795983	47.13649948	17.08281436	27.1315494	1	1
368	ETF1	-0.611491527	2054.225037	2094.955532	3010.371508	3328.701967	0	NA
369	EVA1A	-1.147341555	242.9644263	221.9343517	551.711634	478.1935581	0	NA
370	EVC	-0.826213723	131.6710439	172.1791578	242.955582	296.1860809	0	NA
371	EVC2	1.85414924	46.24161662	47.79117308	10.75584608	14.69625592	1	0
372	EXT1	0.856212823	3196.941597	3530.000072	1762.693363	1952.906316	1	0
373	F2RL1	1.80474381	283.7197495	268.4161776	74.6582257	82.52512942	1	1
374	F3	-1.433263801	1079.232307	1201.980737	3205.242131	2955.077922	0	NA
375	FAIM2	3.629355613	42.32283555	56.95660354	3.16348414	5.087165512	1	0
376	FAM105A	1.412302654	271.9634062	254.6680319	113.2527322	84.78609187	1	1
377	FAM117B	-1.014548126	192.0202724	252.0493375	427.7030557	469.1497083	0	NA
378	FAM13A	0.813814846	695.975518	646.8175206	374.5565222	388.8855414	1	1
379	FAM167A	-1.496541839	68.97054683	88.38093652	206.8918628	236.270576	0	NA
380	FAM207A	-0.836219489	97.96952674	107.366471	192.3398357	173.528868	0	NA
381	FAM208B	-0.801671176	601.9247723	597.0623267	983.8435675	1105.610638	0	NA
382	FAM43A	0.901436287	304.097411	290.0204065	153.1126324	165.0502588	1	1
383	FAM49A	1.427861713	106.5908451	119.1505959	39.22720334	45.219249	1	1
384	FAM53C	-0.578220803	550.1968622	594.4436323	775.0536143	933.2122511	0	NA
385	FAM69B	1.42884352	51.72791012	53.02856191	15.8174207	22.6096245	1	0
386	FAM83G	-1.126756695	58.78171605	39.28041623	98.70070517	114.7438443	0	NA
387	FAM84B	1.091742779	97.96952674	113.2585335	42.39068748	56.52406124	1	0
388	FAM89A	2.418404425	257.8557944	313.5886562	60.10619866	47.48021145	1	1
389	FAN1	1.289682708	2851.305106	2612.802353	1128.098444	1107.30636	1	0
390	FASTKD2	-0.511800798	300.1786299	272.9988928	387.2104587	429.5828655	0	NA
391	FAT1	-0.855278355	832.3490992	770.5508317	1301.457375	1599.065693	0	NA
392	FBLIM1	0.706787542	535.3054941	489.6958557	313.1849299	315.4042617	1	1
393	FBLN1	3.092584322	4292.632784	4313.644376	523.2402768	486.1069267	1	1
394	FBLN5	2.795859281	115.2121635	134.8627624	13.28663339	22.6096245	1	1
395	FBLN7	0.989538174	332.3126347	354.8330933	183.4820801	162.7892964	1	0
396	FBXL14	-0.938599147	76.02435275	91.65430454	141.0913926	180.876996	0	NA
397	FBXL18	-1.11547662	32.91776099	44.51780506	60.73889549	107.960957	0	NA
398	FBXO28	-0.629260453	363.6628833	395.4228567	492.870829	681.114938	0	NA
399	FBXO30	0.553241057	621.5186777	615.3931876	397.333608	445.9748432	1	0
400	FBXO32	-0.911691489	1099.609968	1140.441418	2006.914338	2206.699351	0	NA
401	FCF1	-0.54483421	189.6690038	210.8049004	265.7326678	319.360946	0	NA
402	FCHSD2	-0.882010788	246.0994512	256.6320527	435.2954177	492.3245734	0	NA
403	FEM1C	-1.11909479	145.7786558	190.5100187	292.9386314	438.6267153	0	NA
404	FEZ1	4.417851435	85.42942732	85.7622421	5.061574624	3.391443675	1	1
405	FGD1	-0.626454461	190.45276	187.2366507	293.5713282	287.7074717	0	NA
406	FGF13	4.041476231	125.4009942	121.7692903	7.592361936	7.348127962	1	0
407	FGF2	-1.247614837	461.63241	509.9907374	971.8223278	1336.228808	0	NA
408	FGF5	2.841300856	26.64771127	15.71216649	3.16348414	2.826203062	1	0
409	FHL3	-0.577935053	168.507586	174.1431786	244.8536724	266.7935691	0	NA
410	FIBCD1	2.622051875	200.6415908	193.1287131	26.57326678	36.74063981	1	1
411	FIGNL1	1.006886485	423.2283555	417.0270857	208.1572564	210.2695078	1	1
412	FILIP1L	1.858038965	1493.055588	1620.971843	464.3994718	394.5379475	1	0
413	FKTN	-0.873337696	103.4558202	128.9707	156.2761165	269.0545315	0	NA
414	FLI1	-0.610847772	158.3187552	155.1576441	235.36322	243.0534634	0	NA
415	FLNA	-0.891760981	9029.655341	9086.869621	15913.59062	17701.07502	0	NA
416	FLNC	1.822161179	1638.834243	1592.820878	456.174413	457.8448961	1	1
417	FLOT2	0.604885955	3044.892891	3261.583894	2191.661812	1954.602038	1	0
418	FLT1	0.918776409	134.0223126	125.0426583	55.67732086	81.39464819	1	1
419	FLYWCH2	0.597599466	253.1532571	263.1787887	184.1147769	156.5716496	1	0
420	FMN1	-0.82930057	106.5908451	126.3520055	188.5436547	224.9657638	0	NA
421	FMN2	2.819196569	180.2639292	187.2366507	24.04247946	27.69679001	1	1
422	FMNL1	-1.077826984	224.9380334	208.186206	464.3994718	450.4967681	0	NA
423	FOSL2	-0.779497243	1438.192653	1423.260415	2447.271331	2463.88383	0	NA
424	FOXC2	0.968771713	477.3075343	437.3219674	230.3016454	236.8358166	1	0
425	FOXL1	2.300659548	92.48323325	109.9851654	22.14438898	19.21818082	1	1
426	FOXO1	1.098180537	236.6943766	219.3156573	90.4756464	122.6572129	1	1
427	FP565260.1	-0.506633994	244.5319388	247.4666223	342.9216808	356.1015858	0	NA
428	FRMD4B	4.693798951	869.9693975	863.5144835	39.85990016	27.1315494	1	1
429	FRY	0.688225836	2143.573245	2105.43031	1277.414896	1359.968914	1	1
430	FSCN1	0.840135378	2866.980231	3209.210006	1825.963046	1567.977459	1	1
431	FST	1.810797371	568.2232551	481.1850988	161.3376911	138.48395	1	1
432	FSTL1	1.297320792	21763.34255	21165.59761	8008.676449	9457.605927	1	0
433	FTSJ1	-0.507321837	362.0953708	375.7826486	530.8326387	517.760401	0	NA
434	FZD8	-1.99603068	50.16039769	41.24443704	161.3376911	201.7908986	0	NA
435	G3BP2	-0.58807396	983.6140485	1022.600169	1320.43828	1696.852319	0	NA
436	GAB2	-1.199308333	36.05278584	44.51780506	87.94485909	97.78662595	0	NA
437	GABRA3	-4.321920128	0.783756214	1.309347208	15.8174207	23.74010572	0	NA
438	GADD45G	2.822001338	44.6741042	53.68323552	3.16348414	11.30481225	1	1
439	GALNT15	2.090602649	112.8608948	117.1865751	22.14438898	31.6534743	1	0
440	GALNT18	1.589269163	362.0953708	309.005941	125.9066688	96.65614473	1	1
441	GALNT9	1.397710805	224.1542772	244.8479278	86.04676861	92.13421983	1	0
442	GARNL3	0.705400432	221.8030085	214.7329421	148.0510578	120.3962505	1	1
443	GART	-0.737454051	1210.903351	1150.916196	1843.04586	2094.78171	0	NA
444	GAS2	3.263034077	69.75430304	73.97811724	9.49045242	6.217646737	1	0
445	GAS7	3.448900804	111.2933824	162.3590538	13.28663339	11.87005286	1	1
446	GATA2	1.081427759	163.0212925	164.9777482	74.6582257	80.26416697	1	1
447	GATA4	1.629271508	284.5035057	244.1932542	84.78137495	85.91657309	1	1
448	GATM	3.68449695	41.53907934	47.79117308	5.061574624	2.26096245	1	0
449	GBP1	-1.40049501	247.6669636	263.1787887	680.7817869	668.1144039	0	NA
450	GBP2	-0.590295764	194.3715411	166.2870954	270.7942424	270.7502534	0	NA
451	GBP3	-1.496347895	110.5096262	124.3879847	322.0426855	340.8400893	0	NA
452	GBP4	-2.194010262	47.02537284	52.37388831	218.2804057	235.1400948	0	NA
453	GBP5	-1.626781747	21.94517399	11.78412487	50.61574624	54.26309879	0	NA
454	GCNT2	-0.611879038	197.5065659	156.4669913	257.507609	283.1855468	0	NA
455	GDF15	1.111528547	1927.25653	1904.445514	882.6120751	890.2539646	1	0
456	GFOD1	0.807355079	188.1014913	189.8553451	103.129583	113.0481225	1	1
457	GFPT2	1.364346579	666.1927819	610.8104724	255.6095185	240.2272603	1	1
458	GFRA1	-3.584958055	2.351268642	1.964020812	18.98090484	28.82727123	0	NA
459	GLDN	1.684382477	3077.810652	3153.56275	972.4550246	967.1266879	1	1
460	GLE1	0.516748513	1067.475963	1018.672128	734.5610173	722.9427433	1	1
461	GLI1	0.877626181	163.8050487	141.4094984	89.21025275	77.4379639	1	0
462	GLI2	1.238512227	222.5867648	197.0567548	97.43531151	80.82940758	1	0
463	GLIPR1	-1.471779877	355.8253211	341.7396212	905.3891609	1030.998877	0	NA
464	GLIPR2	0.88688605	289.9897992	274.30824	167.0319626	138.48395	1	0
465	GLS	-0.600493921	1638.834243	1687.093877	2121.432464	2922.293966	0	NA
466	GLUD2	-1.086414192	38.40405448	43.20845785	63.2696828	109.0914382	0	NA
467	GLUL	1.152408357	1120.771386	1253.045278	521.3421863	547.1529128	1	1
468	GMIP	-1.498250393	43.89034798	36.00704821	102.4968861	124.3529347	0	NA
469	GNA11	-0.502451231	728.893279	1004.269308	1169.223738	1286.487634	0	NA
470	GNA12	-0.690407733	1790.882949	1949.617992	2760.456261	3277.265071	0	NA
471	GNAI1	1.687163083	946.7775065	1026.528211	265.7326678	347.057736	1	1
472	GNB4	-0.521536934	774.3511394	776.4428942	854.7734146	1370.143245	0	NA
473	GNL3L	-0.883185854	43.10659177	47.13649948	67.06586377	98.91710718	0	NA
474	GOLGA2	0.551854271	1141.149048	1098.542307	823.7712701	704.2898031	1	1
475	GPC4	6.042277083	2108.304216	1977.768957	35.43102237	27.1315494	1	1
476	GPCPD1	1.414825891	3798.082613	3017.39064	1314.744009	1241.268385	1	0
477	GPI	0.69120777	8622.885866	9096.035052	5741.723714	5232.432349	1	0
478	GPR1	-1.847995589	10.18883078	9.820104058	32.90023506	39.00160226	0	NA
479	GPR176	-1.974829273	299.3948737	336.5022324	1147.712046	1352.055545	0	NA
480	GPR37	1.421463898	242.9644263	206.8768588	77.18901302	91.0037386	1	0
481	GPR63	1.092258791	47.80912905	65.46736039	24.67517629	27.69679001	1	1
482	GPRC5C	1.529253167	347.987759	413.7537176	136.029818	128.309619	1	1
483	GPRIN1	-0.650733	143.4273872	149.9202553	229.6689486	230.0529293	0	NA
484	GPX3	0.749511004	190.45276	195.0927339	120.2123973	109.0914382	1	0
485	GRAMD1B	2.27130206	76.80810897	62.84866597	15.18472387	13.5657747	1	1
486	GRB10	0.778645708	3092.70202	3063.872466	1877.844186	1710.983334	1	1
487	GRHL1	2.189824449	34.48527341	38.62574263	5.694271452	9.609090412	1	0
488	GRK3	0.741782782	265.6933565	234.3731502	117.0489132	182.0074772	1	1
489	GRK5	1.394491876	550.9806184	610.8104724	217.6477088	223.8352825	1	1
490	GRPEL2	-0.685480412	534.5217379	508.6813902	818.7096954	860.2962121	0	NA
491	GSN	0.862455158	1612.970288	1556.159156	917.4104006	826.3817754	1	0
492	GSR	0.519450623	2379.483866	2657.974832	1598.192188	1915.600436	1	1
493	GSTZ1	1.112629038	131.6710439	121.1146167	60.10619866	56.52406124	1	0
494	GYG2	1.066442277	236.6943766	273.6535664	131.6009402	112.4828819	1	0
495	H1F0	0.985920292	3084.080702	3033.75748	1521.635871	1566.846978	1	0
496	H1FX	0.786085016	2585.61175	2632.442561	1515.9416	1510.322916	1	0
497	HASPIN	-0.837894168	89.34820839	117.8412487	142.9894831	226.6614856	0	NA
498	HBEGF	-2.247927119	41.53907934	46.48182587	194.2379262	223.8352825	0	NA
499	HCN2	-0.673860204	302.5298986	426.1925161	536.5269101	625.721358	0	NA
500	HCN4	5.754880353	54.07917876	53.68323552	1.265393656	1.130481225	1	1
501	HDAC5	0.960532921	938.9399443	971.5356281	501.7285846	479.88928	1	1
502	HDAC9	-1.035876692	69.75430304	68.7407284	121.477791	164.4850182	0	NA
503	HECW2	-1.038993621	34.48527341	38.62574263	78.45440667	71.78555778	0	NA
504	HEG1	0.707658832	3972.076492	4116.587621	2132.18831	2821.115897	1	1
505	HELZ2	-0.513171722	734.3795725	708.3568394	1066.726852	990.8667936	0	NA
506	HERC1	-1.004993607	406.769475	314.2433298	704.8242664	741.5956835	0	NA
507	HERC2	0.625354202	3791.028807	3452.748587	2385.899738	2309.573142	1	1
508	HERC5	1.140177941	46.24161662	62.19399237	28.47135726	21.47914327	1	1
509	HES4	0.579327116	264.1258441	247.4666223	194.2379262	147.5277998	1	0
510	HEY1	-0.690598864	347.987759	297.2218161	540.9557879	499.6727014	0	NA
511	HIPK2	0.840475507	9004.575142	9093.416357	4721.183731	5385.612555	1	0
512	HIST1H1C	1.047124071	207.6953967	321.4447395	129.0701529	126.6138972	1	0
513	HIST1H2AC	1.210354519	1543.999741	1558.777851	670.6586377	670.3753664	1	0
514	HIST1H2AG	0.944147029	75.24059654	76.59681165	31.6348414	46.91497083	1	1
515	HIST1H2BE	1.402098678	51.72791012	58.92062435	14.55202704	26.56630878	1	0
516	HIST2H2AA3	0.831400555	184.9664665	178.0712202	103.7622798	100.0475884	1	0
517	HIST2H2BF	1.158698027	44.6741042	51.0645411	22.77708581	19.78342144	1	0
518	HIST2H3D	1.966832845	25.08019885	18.33086091	4.428877796	6.782887349	1	0
519	HIVEP1	-0.577493689	289.9897992	291.3297537	403.6605763	462.9320616	0	NA
520	HK2	0.676197118	3098.97207	3053.397688	1874.048005	1976.081181	1	0
521	HKDC1	-1.992619785	30.56649234	18.33086091	105.6603703	88.74277615	0	NA
522	HLA-DMA	0.708345009	568.2232551	529.6309455	334.696622	336.883405	1	0
523	HLA-DMB	0.939458641	145.7786558	134.2080888	78.45440667	67.82887349	1	0
524	HLA-DOA	3.321926169	29.78273613	20.29488172	3.16348414	1.695721837	1	1
525	HLA-DPA1	1.551957408	1299.467803	1336.843499	463.7667749	435.2352716	1	1
526	HLA-DPB1	0.663496048	217.1004713	236.337171	146.1529673	140.1796719	1	1
527	HLA-DRA	2.89209823	2516.641203	2286.120225	364.4333729	282.6203062	1	0
528	HLA-DRB1	1.7493494	478.8750467	496.2425917	153.7453292	135.657747	1	1
529	HLA-DRB5	1.387023362	29.78273613	37.97106902	11.3885429	15.26149654	1	0
530	HLCS	-0.752490417	649.7339014	643.5441526	1047.745947	1131.611706	0	NA
531	HMGCL	0.511106639	607.4110658	640.2707846	468.8283495	406.4080003	1	1
532	HMOX1	1.603658668	735.1633287	663.1843607	233.4651295	227.2267262	1	0
533	HOMER1	0.573991542	188.8852476	204.2581644	126.5393656	136.7882282	1	1
534	HOMER2	-0.584225731	312.7187294	340.430274	456.174413	523.4128071	0	NA
535	HOXB9	2.396517474	527.467932	505.4080222	98.70070517	96.65614473	1	1
536	HOXD10	1.74973298	477.3075343	430.7752313	155.0107229	115.3090849	1	1
537	HOXD11	2.015941656	90.91572082	90.99963094	22.14438898	22.6096245	1	0
538	HOXD13	1.993221556	313.5024856	323.4087603	83.5159813	76.30748268	1	0
539	HOXD9	1.629950067	360.5278584	322.7540867	131.6009402	88.74277615	1	0
540	HPS3	-0.767493033	977.3439988	1014.744086	1556.434197	1834.771028	0	NA
541	HR	2.484458959	561.1694492	631.1053541	108.1911576	104.5695133	1	0
542	HS3ST3B1	3.327261542	269.6121376	272.3442192	24.67517629	29.39251185	1	1
543	HS6ST3	4.16570033	360.5278584	321.4447395	17.08281436	21.47914327	1	1
544	HSP90AA1	0.757083327	49617.25464	46547.94791	29247.04357	27653.26648	1	1
545	HSPA13	-0.974908864	557.2506681	574.1487506	937.0240023	1285.922393	0	NA
546	HSPA1A	1.008031236	4705.672309	4480.586145	2373.245802	2195.394539	1	1
547	HSPA1B	1.271107342	8470.053404	7623.019443	3449.463106	3219.045288	1	1
548	HSPA1L	0.831877481	86.99693975	90.99963094	52.51383672	47.48021145	1	0
549	HSPA4L	1.763765781	162.2375363	164.3230746	43.0233843	52.56737696	1	1
550	HSPB1	1.056004914	5405.566608	5362.431489	2767.415926	2412.446934	1	1
551	HSPB8	2.498453574	176.3451481	180.0352411	30.36944774	32.78395552	1	1
552	HSPG2	-0.789295427	1438.192653	1409.512269	2382.103557	2539.626072	0	NA
553	HSPH1	0.655899998	7484.088087	7521.545035	4907.196598	4617.450563	1	0
554	HTR2B	-3.070385524	2.351268642	2.618694415	23.40978264	19.21818082	0	NA
555	HTRA3	2.164309292	333.0963909	308.3512674	68.33125742	74.61176084	1	0
556	HUNK	1.193879896	187.3177351	146.6468873	72.12743839	74.04652023	1	1
557	HYAL2	0.577185284	292.3410678	262.5241151	177.1551118	195.0080113	1	1
558	ICAM5	3.082461922	68.97054683	75.28746444	7.592361936	9.043849799	1	1
559	ID2	1.453218349	369.1491768	383.6387319	121.477791	154.3106872	1	0
560	ID3	0.728038579	1726.614939	1710.007453	1031.29583	1043.999411	1	0
561	IFI44	-1.821814636	159.8862676	151.8842761	630.7987375	471.9759114	0	NA
562	IFI44L	-2.402688538	43.89034798	22.25890253	192.3398357	156.5716496	0	NA
563	IFIH1	-1.119506858	108.9421137	111.2945127	253.711428	223.8352825	0	NA
564	IFIT1	-1.506959593	60.34922847	54.33790912	188.5436547	134.5272658	0	NA
565	IFIT2	-2.347922465	19.59390535	13.09347208	84.14867812	83.65561064	0	NA
566	IFIT3	-1.578535755	38.40405448	36.66172182	118.9470037	104.5695133	0	NA
567	IFIT5	-0.791024529	159.1025114	170.8698106	263.8345773	307.4908932	0	NA
568	IFITM1	1.527179099	541.5755438	706.3928186	196.1360167	237.4010572	1	0
569	IGFBP4	1.225360901	10582.2764	10175.59182	4809.12859	4068.601928	1	1
570	IGFBP5	1.456309626	141129.4139	141022.5863	51450.90605	51372.4583	1	1
571	IGFBP7	1.199995423	1977.416928	2070.732609	865.5292607	896.4716113	1	0
572	IL12RB1	-2.562934192	6.270049712	4.582715227	32.90023506	32.21871491	0	NA
573	IL15RA	-1.097675689	97.96952674	108.6758182	220.811193	222.1395607	0	NA
574	IL1R1	1.036341975	276.6659435	326.0274547	132.2336371	162.2240558	1	0
575	IL27RA	0.513288446	239.0456453	241.5745598	178.4205055	159.3978527	1	1
576	IL31RA	-1.273922068	32.91776099	22.25890253	60.73889549	71.78555778	0	NA
577	IL6	-1.683972181	61.9167409	60.22997155	194.2379262	197.8342144	0	NA
578	IL6R	2.115477318	163.0212925	161.7043802	37.32911285	37.87112103	1	1
579	IL7R	-0.990897494	76.02435275	83.14354769	144.8875736	170.702665	0	NA
580	ILDR2	1.700439822	29.78273613	34.697701	8.225058764	12.43529347	1	1
581	IMPA2	1.669584641	1013.396785	952.5500936	306.8579616	310.8823368	1	0
582	INF2	-0.632679899	579.9795983	549.9258272	856.6715051	895.3411301	0	NA
583	INHBB	1.951090527	137.9410937	94.27299895	28.47135726	32.21871491	1	1
584	INO80	-1.331843372	167.7238298	150.5749289	374.5565222	427.8871436	0	NA
585	INSR	1.589579204	642.6800954	608.8464516	201.1975913	215.3566733	1	1
586	INSRR	5.530132615	7.053805926	9.820104058	0	0	1	1
587	IPMK	-0.879705438	98.75328296	100.819735	139.825999	228.3572074	0	NA
588	IPP	-0.866733174	126.9685067	127.6613528	177.1551118	288.2727123	0	NA
589	IQSEC1	-0.519501569	237.4781328	289.3657329	365.6987666	388.3203007	0	NA
590	IRAK1	-0.908882352	1739.155039	1879.567917	3238.775063	3556.493933	0	NA
591	IRF1	-0.995422318	500.0364645	447.1420714	964.2299659	923.6031607	0	NA
592	IRF5	0.989507917	76.80810897	59.57529795	44.28877796	25.43582756	1	1
593	IRF8	2.536051104	20.37766156	9.165430454	3.16348414	2.26096245	1	1
594	IRS1	-0.98041643	901.3196461	841.9102546	1553.90341	1885.077442	0	NA
595	IRS2	0.505210436	978.127755	887.0827332	649.1469455	664.7229602	1	0
596	IRX2	0.621909445	413.823281	377.0919958	250.5479439	263.4021254	1	0
597	ITGA2	-0.813382579	422.4445993	430.7752313	635.2276153	864.2528964	0	NA
598	ITGA3	-0.660917177	3171.077642	3099.879514	5012.224271	4902.897072	0	NA
599	ITGA5	-0.696841618	790.0262637	784.953651	1278.047593	1274.617581	0	NA
600	ITGA6	-1.089459569	1797.936755	1727.028967	3350.762401	4149.996577	0	NA
601	ITGB1	-0.834129582	3222.805552	3328.360602	5169.133085	6510.441374	0	NA
602	ITGBL1	-1.688494933	404.4182064	388.8761207	1369.788633	1185.874805	0	NA
603	ITIH5	6.584945098	50.16039769	46.48182587	0	1.130481225	1	1
604	ITPR1	1.040554197	458.4973852	479.8757516	210.0553469	245.8796664	1	0
605	ITPRIP	-1.011404538	138.7248499	112.6038599	246.7517629	261.1411629	0	NA
606	ITPRIPL1	2.761285306	181.8314416	157.1216649	31.6348414	18.0876996	1	0
607	JADE2	-0.813417539	451.4435792	431.4299049	741.5206824	807.7288352	0	NA
608	JAG1	0.886175401	1096.474943	987.2477946	534.6288197	592.3721618	1	1
609	JAM3	2.399511087	964.8038994	944.6940104	186.0128674	176.3550711	1	1
610	JARID2	0.593155635	770.4323583	730.6157419	532.7307292	461.8015804	1	0
611	JMJD4	-0.574725267	326.8263412	333.2288644	489.7073449	492.8898141	0	NA
612	JMJD6	0.508146996	659.1389759	685.4432632	503.6266751	440.8876777	1	1
613	JMJD7-PLA2G4B	-2.502497773	3.135024856	5.892062435	17.71551118	33.34919613	0	NA
614	JPH1	3.495854948	175.5613919	184.6179563	13.28663339	19.21818082	1	1
615	JRKL	-0.592031925	239.0456453	236.337171	349.8813459	365.7106763	0	NA
616	JUND	0.569084846	789.2425075	702.4647769	477.6861051	526.8042508	1	0
617	KALRN	0.768572424	274.3146749	249.4306431	150.5818451	156.006409	1	1
618	KANK1	0.653379032	1695.264691	1630.137274	1099.627087	1014.041659	1	0
619	KCNB1	1.994440591	115.9959197	142.7188456	31.6348414	32.78395552	1	1
620	KCNC4	-0.790771765	101.1045516	98.85571418	149.9491482	196.1384925	0	NA
621	KCNH1	-1.424496969	14.89136807	22.91357613	44.92147479	57.08930186	0	NA
622	KCNMA1	-1.378586601	724.1907417	754.1839916	1820.268774	2022.996152	0	NA
623	KCNS3	-1.642447754	107.3746013	98.20104058	297.3675092	342.5358111	0	NA
624	KCTD12	-1.395716624	254.7207695	290.0204065	536.5269101	897.0368519	0	NA
625	KDM1B	-0.888553258	200.6415908	216.0422893	322.0426855	449.9315275	0	NA
626	KDM4A	-0.825330526	793.1612885	767.9321373	1374.850207	1391.057147	0	NA
627	KDM7A	-0.607356786	138.7248499	138.1361304	178.4205055	244.1839446	0	NA
628	KIAA0319	2.403722168	63.48425333	64.15801318	10.12314925	13.5657747	1	1
629	KIAA1549	0.561503614	740.6496222	722.7596587	471.3591369	521.1518447	1	0
630	KIF13A	-0.557488993	1337.871857	1188.887265	1819.003381	1900.338939	0	NA
631	KIF15	0.518165547	771.9998707	779.0615886	614.34862	468.5844677	1	1
632	KIF20B	-0.826497995	301.7461424	329.3008227	559.303996	560.1534469	0	NA
633	KIF26B	1.321928211	264.9096003	290.0204065	112.6200354	108.5261976	1	1
634	KIF5B	-0.747752044	1515.784518	1681.856488	2457.39448	2912.684876	0	NA
635	KIFAP3	-0.788290486	183.3989541	186.5819771	301.796387	336.883405	0	NA
636	KIFC3	-0.967133477	1797.152999	1888.078674	3698.11296	3506.187519	0	NA
637	KLC2	-0.614568831	300.1786299	326.6821283	483.3803766	477.0630769	0	NA
638	KLF13	0.61533623	1514.217005	1653.705523	950.3106357	1118.045931	1	1
639	KLF4	-1.516962136	91.69947703	89.03561012	237.8940073	280.3593438	0	NA
640	KLF6	-0.610754247	804.1338755	969.5716073	1183.143068	1526.149654	0	NA
641	KLHDC7A	2.169924342	18.02639292	17.6761873	3.796180968	3.956684287	1	1
642	KLHL15	-0.960591251	70.53805926	95.58234616	128.4374561	197.2689737	0	NA
643	KLHL24	-0.611302721	288.4222867	309.005941	385.9450651	525.6737696	0	NA
644	KLHL29	1.167456915	135.589825	156.4669913	62.63698597	67.26363288	1	1
645	KNDC1	1.879145714	50.94415391	51.7192147	13.91933022	14.13101531	1	1
646	KNL1	-0.687746809	261.7745755	220.6250045	380.8834905	397.3641505	0	NA
647	KPNA2	0.61819406	7642.406842	6894.367722	4846.457702	4624.23345	1	0
648	KRR1	-0.687707963	646.5988765	640.2707846	1000.293685	1073.391923	0	NA
649	KRT18	0.580656375	1407.62616	1770.237425	1112.91372	1012.345937	1	1
650	KSR1	0.856375434	463.1999224	434.703273	276.4885138	220.4438389	1	1
651	L3MBTL4	7.764599388	43.89034798	36.00704821	0	0	1	1
652	LACTB2	5.247911314	16.45888049	21.60422893	0	1.130481225	1	1
653	LAMA1	6.209436366	42.32283555	32.07900659	0.632696828	0	1	1
654	LAMA3	1.44347164	226.5055458	199.6754492	80.98519398	75.74224207	1	0
655	LAMA5	1.361637881	669.3278067	656.6376247	261.30379	254.9235162	1	1
656	LAMB1	0.506288861	24765.12885	22168.55757	18782.87073	14259.89017	1	1
657	LAMB3	-2.978626169	134.0223126	155.1576441	1173.652616	1104.480157	0	NA
658	LARP1	-0.543932414	3330.963909	3469.115427	4496.576357	5417.26603	0	NA
659	LBH	5.483278241	1061.98967	951.2407464	20.87899532	24.30534634	1	1
660	LDHA	0.61871853	54312.73811	51757.18577	36042.8402	33034.92235	1	0
661	LDLR	0.83250064	1185.039396	1129.96664	636.493009	663.592479	1	0
662	LDLRAD4	1.691877869	60.34922847	66.12203399	20.87899532	18.0876996	1	1
663	LEPR	0.528068354	493.7664148	488.3865085	284.0808758	396.7989099	1	0
664	LGALS9	-1.496424786	15.67512428	11.78412487	38.59450651	40.13208348	0	NA
665	LGMN	0.754287092	596.4384788	604.91841	351.1467395	361.1887514	1	1
666	LIF	-2.016375603	98.75328296	119.8052695	427.0703589	458.9753773	0	NA
667	LIFR	0.71789675	1205.417057	1175.139119	615.6140136	830.9037003	1	0
668	LIMA1	0.807651784	1848.880909	1797.079043	1049.644038	1033.25984	1	0
669	LIMCH1	1.202162599	2149.843295	2217.379496	892.1025275	1006.12829	1	1
670	LIMS1	-0.636631446	521.9816385	511.3000846	622.5736788	982.953425	0	NA
671	LINGO1	3.71620581	46.24161662	45.82715227	5.061574624	2.26096245	1	1
672	LIPA	-0.571404231	348.7715152	435.3579466	502.9939783	661.8967572	0	NA
673	LMCD1	1.263034604	97.18577053	94.92767256	37.96180968	42.39304593	1	0
674	LMO2	5.426263849	225.7217896	204.2581644	3.796180968	6.217646737	1	1
675	LONRF2	1.656045768	51.72791012	51.7192147	17.08281436	16.39197776	1	1
676	LPCAT1	1.422190769	2650.663516	2807.895087	1011.049531	1026.476952	1	1
677	LPP	-0.514096669	1436.62514	1289.052326	1732.323915	2161.480102	0	NA
678	LRIF1	0.733720033	719.4882044	613.4291668	431.4992367	369.6673605	1	0
679	LRIG3	1.536667012	830.7815868	813.7592896	274.5904234	291.664156	1	0
680	LRP1	-0.513220579	1599.646433	1814.75523	2311.241513	2562.800937	0	NA
681	LRP11	0.567015444	1004.775466	1111.635779	643.4526741	785.6844513	1	0
682	LRP6	-0.524327562	368.3654206	368.581239	428.9684494	630.8085235	0	NA
683	LRRC41	-0.676231816	1376.275912	1370.231853	2120.799767	2267.180097	0	NA
684	LRRK1	-1.18033768	445.9572857	458.9261963	987.0070517	1064.348073	0	NA
685	LRRN2	2.608295067	276.6659435	284.1283441	48.71765576	42.95828655	1	1
686	LSS	-0.568022539	637.9775582	647.4721942	919.3084911	985.7796281	0	NA
687	LYNX1	1.545434334	57.99795983	49.75519389	20.87899532	16.39197776	1	1
688	MAF	-1.106585748	162.2375363	150.5749289	334.0639252	340.2748487	0	NA
689	MAGI1	0.907566282	427.1471366	373.8186278	201.1975913	226.096245	1	0
690	MAMDC2	4.442942417	87.78069596	85.7622421	3.796180968	3.956684287	1	0
691	MAN1A1	3.209453327	158.3187552	174.7978522	13.28663339	22.6096245	1	1
692	MAN1C1	2.312278007	148.1299244	149.9202553	27.83866043	31.6534743	1	1
693	MANF	0.743022135	2981.408638	2748.319789	1937.317687	1486.01757	1	1
694	MAOA	6.727902839	47.02537284	58.92062435	0	0.565240612	1	1
695	MAP2	1.152003199	585.4658918	754.8386652	266.9980614	335.7529238	1	1
696	MAP2K6	0.560179557	192.0202724	212.1142476	136.6625148	136.7882282	1	0
697	MAP3K10	-0.771181056	97.18577053	128.3160264	186.6455643	196.7037331	0	NA
698	MAP3K20	0.69583474	3051.946697	2930.319051	1586.803645	2106.086522	1	0
699	MAPK8IP2	1.572578966	60.34922847	55.64725633	21.51169215	16.95721837	1	1
700	MARCH4	-2.36923236	7.83756214	10.47477766	34.79832554	58.21978308	0	NA
701	MARK4	-0.920084384	271.17965	295.2577953	543.4865753	527.934732	0	NA
702	MASP1	2.793967655	1540.864717	1677.273773	219.5457993	244.1839446	1	0
703	MASTL	-0.531037956	344.8527341	290.6750801	476.4207115	442.5833995	0	NA
704	MATN2	0.553476575	2001.71337	2008.538617	1436.854496	1295.531484	1	0
705	MB21D2	-1.168199903	44.6741042	48.44584668	106.2930671	103.4390321	0	NA
706	MBOAT2	0.966870379	861.3480791	904.1042469	396.7009112	506.4555887	1	1
707	MCAM	1.753360118	419.3095745	406.552308	117.68161	127.1791378	1	1
708	MCF2L	0.866900996	260.207063	246.8119487	141.0913926	136.7882282	1	1
709	MCM10	-0.624855084	253.1532571	282.1643233	405.5586667	419.4085344	0	NA
710	MCM3AP	-0.510148229	1344.925663	1299.527104	1920.86757	1845.5106	0	NA
711	MCTP2	0.82226674	404.4182064	374.4733014	211.3207406	228.922448	1	1
712	MDK	0.982407739	2660.06859	2474.666223	1510.880025	1088.088179	1	1
713	ME1	-6.26677089	0	1.309347208	35.43102237	41.82780532	0	NA
714	MED14	-0.716327295	533.7379817	508.0267166	761.1342841	950.7347101	0	NA
715	MED29	-0.567779359	344.8527341	386.9120999	512.4844307	572.5887404	0	NA
716	MEF2C	8.154798317	148.9136807	136.1721096	0	0.565240612	1	0
717	MEF2D	-0.520256673	308.7999483	375.127975	475.7880147	504.7598669	0	NA
718	MEGF8	-1.055150556	466.3349473	522.4295359	956.0049071	1096.566788	0	NA
719	MET	-0.973517125	1299.467803	1230.131702	2316.935784	2648.71751	0	NA
720	METTL1	0.606085903	395.0131318	464.8182587	285.3462694	279.7941032	1	0
721	MFAP1	0.694815239	1281.44141	1215.074209	763.6650714	777.7710827	1	0
722	MFAP3	-0.837842405	126.1847504	175.4525258	215.7496183	322.1871491	0	NA
723	MGAT4A	1.686245998	95.6182581	80.52485327	25.30787312	29.95775246	1	1
724	MGAT5B	-0.587821974	170.0750984	166.2870954	254.9768217	249.8363507	0	NA
725	MGLL	1.266202409	481.2263154	522.4295359	192.9725325	223.8352825	1	0
726	MGRN1	-0.522851526	472.604997	586.5875491	662.4335789	860.8614528	0	NA
727	MIB1	-0.58736656	685.002931	713.5942282	878.1831973	1224.311167	0	NA
728	MICAL2	-1.374439238	1042.395765	1304.764492	2548.502823	3536.145271	0	NA
729	MICALL1	-0.631170834	708.5156174	776.4428942	1155.937105	1144.047	0	NA
730	MIPOL1	0.779978681	119.9147007	140.7548248	74.02552888	78.00320452	1	0
731	MITF	1.603233689	529.8192006	502.7893278	151.2145419	189.3556052	1	0
732	MKNK2	-0.870693758	2360.673716	2508.70925	4480.758936	4424.138274	0	NA
733	MLH1	0.623647287	971.0739491	880.5359972	639.6564931	561.8491688	1	0
734	MLXIP	0.638067931	1600.430189	1416.059005	971.189631	967.1266879	1	0
735	MMP14	0.568037866	2070.683917	2378.429203	1362.828968	1638.067295	1	0
736	MMP25	1.243454222	170.0750984	151.8842761	86.67946544	49.17593328	1	0
737	MOXD1	3.59825849	57.21420362	52.37388831	5.061574624	3.956684287	1	1
738	MPDU1	0.777448505	1295.549022	1294.289715	748.4803475	763.0748268	1	1
739	MPDZ	0.626340824	1032.99069	982.6650794	604.2254707	702.0288407	1	0
740	MRAS	0.545106607	547.0618373	523.7388831	359.3717983	374.754526	1	1
741	MSC	0.85806581	1993.875808	2261.897301	1192.000824	1155.917052	1	0
742	MSI2	0.826548584	1264.982529	1458.612789	660.5354884	874.9924681	1	1
743	MSN	-0.657740905	4229.148531	4667.822795	6647.112875	7388.825286	0	NA
744	MT1E	1.415904362	283.7197495	271.034872	119.5797005	88.17753554	1	0
745	MT1M	2.032421186	25.86395506	18.98553451	5.061574624	5.652406124	1	0
746	MTMR10	1.327449604	2619.313267	2354.860953	1026.234255	955.8218756	1	1
747	MTURN	1.10028408	277.4496997	273.6535664	124.6412751	132.2663033	1	0
748	MTX3	-0.686874353	337.7989282	335.8475588	432.7646304	652.2876668	0	NA
749	MUC12	2.298658397	259.4233068	233.063803	46.81956527	52.56737696	1	1
750	MX1	-0.854394436	139.5086061	109.9851654	245.4863693	207.4433048	0	NA
751	MX2	-1.15929999	221.8030085	202.2941436	510.5863402	436.3657528	0	NA
752	MXD1	-0.891552918	66.61927819	77.90615886	111.3546417	158.2673715	0	NA
753	MYADM	-0.552540931	913.0759893	841.9102546	1267.291746	1306.836296	0	NA
754	MYEF2	2.124121413	141.0761185	138.1361304	32.90023506	30.52299307	1	1
755	MYH10	1.102989982	2923.410678	2752.247831	1338.786488	1302.879612	1	1
756	MYH3	1.342525149	204.5603718	182.6539355	90.4756464	62.74170798	1	0
757	MYLK	-1.37964581	2368.511279	2521.148048	6028.335377	6695.840295	0	NA
758	MYOF	-1.281683188	1882.582426	1831.776744	4383.956321	4647.973556	0	NA
759	MYPN	-2.584959782	2.351268642	5.892062435	24.04247946	24.30534634	0	NA
760	NAB2	0.508867168	361.3116146	396.0775303	267.6307582	263.967366	1	0
761	NAMPT	0.818405467	3679.735425	3954.228567	1927.194538	2402.272603	1	0
762	NAV1	-0.570748528	752.4059654	744.3638876	998.3955946	1224.311167	0	NA
763	NAV3	-1.901160191	85.42942732	99.51038779	331.5331379	358.9277889	0	NA
764	NCEH1	-1.57098451	118.3471883	124.3879847	343.5543776	374.754526	0	NA
765	NCKAP5	1.942514628	117.5634321	127.6613528	28.47135726	36.1753992	1	0
766	NDRG1	1.04573692	14573.16304	16063.07154	6996.361524	7844.409219	1	0
767	NDST1	-1.007473703	695.975518	747.6372556	1291.334226	1611.500986	0	NA
768	NDUFA4L2	0.763393947	108.1583575	94.27299895	59.47350183	59.91550492	1	0
769	NDUFS6	0.516807686	1296.332778	1381.361304	1079.380789	792.4673386	1	0
770	NEBL	5.543030591	192.0202724	180.6899147	3.16348414	4.5219249	1	1
771	NEGR1	2.277984703	44.6741042	51.7192147	10.12314925	10.17433102	1	1
772	NEK7	-1.134426149	423.2283555	473.3290156	826.3020574	1141.220797	0	NA
773	NEO1	2.69744971	3161.672567	3104.462229	477.6861051	488.3678892	1	1
774	NET1	-0.855680125	278.233456	262.5241151	504.8920687	473.6716332	0	NA
775	NEURL1B	1.345479996	525.1166634	493.6238973	199.2995008	202.3561393	1	1
776	NEXN	-0.619241823	358.960346	348.2863572	624.4717692	462.366821	0	NA
777	NFATC1	0.615115467	264.9096003	290.6750801	173.9916277	188.7903646	1	1
778	NFATC4	3.841301866	109.72587	105.4024502	9.49045242	6.217646737	1	1
779	NFE2L3	-0.597865853	744.5684033	702.4647769	1112.91372	1077.348607	0	NA
780	NFIB	3.906082153	1835.557053	1732.266356	112.6200354	125.483416	1	1
781	NFIX	-0.631287825	1246.17238	1461.231484	1886.701941	2305.616458	0	NA
782	NFKB2	-0.861596238	246.0994512	235.0278238	437.1935081	437.496234	0	NA
783	NFKBIB	-0.524130158	161.4537801	169.5604634	263.2018804	212.5304703	0	NA
784	NGFR	3.158428997	57.99795983	66.77670759	9.49045242	5.087165512	1	1
785	NID1	1.127485132	1615.321557	1742.741133	717.478203	819.598888	1	1
786	NIPAL3	-1.264882638	179.480173	145.9922137	391.0066397	390.0160226	0	NA
787	NKD1	1.066342724	82.29440247	96.23701977	36.69641602	48.04545206	1	1
788	NKD2	1.838149202	434.9846987	440.5953354	120.2123973	124.9181753	1	1
789	NKX1-2	2.023846651	29.78273613	30.76965938	7.592361936	7.348127962	1	1
790	NKX2-2	2.276840219	72.10557168	54.33790912	17.08281436	9.043849799	1	1
791	NLGN4X	4.303777994	36.05278584	43.20845785	1.265393656	3.391443675	1	1
792	NLRC5	-0.667424518	258.6395506	268.4161776	403.0278794	433.5395497	0	NA
793	NLRP3	-3.022366449	7.83756214	7.856083246	63.2696828	67.26363288	0	NA
794	NMNAT2	-0.967681944	68.18679061	89.69028373	132.8663339	176.3550711	0	NA
795	NMT2	-0.802510151	662.2740008	659.2563191	1114.179114	1190.39673	0	NA
796	NOB1	-0.509266177	685.002931	703.7741241	1008.518744	967.6919285	0	NA
797	NOTCH2	-0.708340281	1687.427129	1814.75523	2444.107847	3278.395552	0	NA
798	NOTCH3	2.691877749	173.2101233	163.0137274	24.04247946	28.26203062	1	0
799	NPAS3	1.237381692	429.4984052	473.9836892	203.0956818	179.7465148	1	1
800	NPL	2.193246169	179.480173	163.668401	37.96180968	36.74063981	1	1
801	NPTX1	-2.001976602	275.0984311	272.3442192	1029.397739	1161.569459	0	NA
802	NRG4	2.287057721	169.2913422	157.7763385	36.0637192	30.52299307	1	1
803	NRIP3	2.87446837	25.86395506	39.93508983	3.16348414	6.217646737	1	0
804	NRXN3	2.880417876	38.40405448	43.20845785	5.061574624	6.217646737	1	0
805	NSD1	-1.048516129	669.3278067	675.6231592	1262.862869	1518.801526	0	NA
806	NTN4	0.626509064	416.1745496	359.4158085	235.36322	267.3588097	1	1
807	NTPCR	0.703433101	1612.970288	1704.115391	1063.563368	972.779094	1	0
808	NUDT6	-0.85954905	275.0984311	263.8334624	467.5629559	509.8470324	0	NA
809	NUP43	-0.645940307	300.9623862	362.6891765	418.2126033	621.1994331	0	NA
810	NYAP2	-1.836499508	7.053805926	6.546736039	25.94056995	24.30534634	0	NA
811	NYNRIN	4.700432955	23.51268642	28.15096497	0.632696828	1.130481225	1	1
812	OAS1	-1.273833444	59.56547226	61.53931876	165.7665689	128.8748596	0	NA
813	OAS2	-1.457547523	91.69947703	116.5319015	320.7772918	252.6625538	0	NA
814	OAS3	-0.88041823	275.8821873	340.430274	529.567245	604.2422147	0	NA
815	OASL	-1.754885801	9.405074567	7.201409642	34.79832554	18.65294021	0	NA
816	OGFOD3	0.527340558	705.3805926	657.2922983	492.2381322	452.7577306	1	0
817	OLFML2A	1.162938721	224.1542772	290.6750801	94.9045242	134.5272658	1	1
818	OLR1	1.270302545	194.3715411	204.2581644	78.45440667	87.04705432	1	0
819	OPHN1	-1.330644915	49.37664148	49.75519389	118.3143068	131.1358221	0	NA
820	OPLAH	1.533823824	100.3207954	94.27299895	34.79832554	31.6534743	1	0
821	OPTN	-1.729656703	175.5613919	200.3301228	694.0684203	552.805319	0	NA
822	ORAOV1	-0.636466426	941.291213	985.2837738	1561.495772	1432.884953	0	NA
823	ORM1	2.4651228	188.1014913	193.1287131	40.49259699	28.82727123	1	0
824	ORM2	2.137503397	28.99897992	36.66172182	8.857755592	6.217646737	1	0
825	OS9	0.656720913	5014.472257	4765.369162	3531.080997	2672.457616	1	0
826	OSGIN1	1.2411901	663.057757	779.0615886	294.204025	315.9695024	1	0
827	OSMR	0.502634433	2153.762076	2332.602051	1305.253556	1862.467818	1	0
828	OSR2	-0.955876954	39.1878107	43.86313146	93.63913054	66.69839227	0	NA
829	OTUD6B	-0.899835588	130.8872877	115.2225543	197.4014103	262.2716442	0	NA
830	OTUD7A	1.775784987	57.99795983	54.99258272	15.18472387	18.0876996	1	1
831	OXCT1	0.545836282	430.2821615	443.2140298	270.1615456	328.4047958	1	0
832	P3H2	1.0470957	6091.353295	6270.463778	2943.938341	3037.603051	1	0
833	PABPC1	-0.529961191	12181.13908	14294.14347	17912.91259	20313.61713	0	NA
834	PABPC3	-1.076171429	145.7786558	185.9273035	287.2443599	412.6256471	0	NA
835	PACS1	-0.663996592	515.7115888	513.918779	726.9686554	904.9502205	0	NA
836	PAG1	1.038219505	159.1025114	147.3015609	61.37159232	88.17753554	1	1
837	PALD1	3.999998456	50.16039769	46.48182587	2.530787312	3.391443675	1	1
838	PALLD	1.186331947	3080.161921	3044.232258	1299.559285	1391.057147	1	0
839	PAMR1	3.321430558	1471.89417	1426.533783	155.6434197	133.9620251	1	0
840	PANK3	-0.547069533	718.7044482	733.8891099	904.756464	1218.09352	0	NA
841	PANX1	-0.522805884	322.1238039	342.3942948	432.1319335	521.7170853	0	NA
842	PAPPA	2.380319956	474.1725094	484.4584668	81.61789081	102.3085509	1	1
843	PAPPA2	-1.469484745	40.75532313	36.66172182	83.5159813	131.7010627	0	NA
844	PAPSS2	-1.306500248	648.1663889	686.7526104	1474.816306	1826.857659	0	NA
845	PARD3B	-0.855989221	40.75532313	58.92062435	73.39283205	107.960957	0	NA
846	PARP10	-0.580767295	562.7369616	585.2782018	883.2447719	833.7299034	0	NA
847	PARP8	1.204638242	333.8801471	339.1209268	145.5202704	146.3973186	1	1
848	PATJ	-0.672425138	154.3999741	133.5534152	225.8727676	232.8791323	0	NA
849	PATL1	-0.665060914	728.1095228	720.1409642	1003.457169	1293.270521	0	NA
850	PCDH1	3.40335562	171.6426109	156.4669913	15.18472387	15.82673715	1	1
851	PCDH17	4.20944661	18.02639292	18.98553451	0	1.695721837	1	1
852	PCGF5	-0.586306283	569.7907675	502.7893278	711.1512347	900.4282956	0	NA
853	PCNT	-0.826607316	739.0821098	771.2055053	1371.054026	1307.401537	0	NA
854	PCSK1N	3.481125204	32.13400477	35.35237461	3.796180968	2.26096245	1	1
855	PDCD1LG2	-1.758026317	19.59390535	13.74814568	51.8811399	62.74170798	0	NA
856	PDE10A	2.730704189	442.0385047	401.3149192	60.10619866	66.69839227	1	1
857	PDE1C	-0.835369081	126.1847504	128.9707	214.4842247	240.7925009	0	NA
858	PDE9A	3.2616674	101.8883078	108.6758182	16.45011753	6.217646737	1	1
859	PDGFB	1.299560512	61.9167409	66.12203399	25.30787312	26.56630878	1	1
860	PDIA3	0.897698746	10934.18294	10989.35111	6220.675213	5545.575649	1	0
861	PDIA4	0.683112143	3998.724204	3914.948151	2487.763928	2440.708965	1	1
862	PDIA5	1.061514513	289.9897992	260.5600943	133.4990307	131.1358221	1	1
863	PDLIM1	2.899472742	43.10659177	53.68323552	8.225058764	4.5219249	1	0
864	PDLIM5	-0.589535071	257.0720382	267.761504	352.4121332	438.0614746	0	NA
865	PDLIM7	-0.71066428	719.4882044	687.407284	1240.71848	1060.391389	0	NA
866	PDPN	9.676828307	817.4577312	819.651352	0.632696828	1.130481225	1	1
867	PDZRN3	2.547599832	992.2353669	989.866489	173.3589309	165.6154994	1	1
868	PEG10	1.255738418	2941.437071	3055.361709	1148.97744	1362.229876	1	1
869	PER1	0.550197231	218.6679837	232.4091294	162.6030848	144.7015968	1	0
870	PER2	0.538381815	482.0100716	417.0270857	302.4290838	316.534743	1	0
871	PFKFB3	0.567612119	2863.845206	2467.464813	2014.5067	1582.108474	1	0
872	PGM5	2.847996732	67.4030344	77.25148525	4.428877796	15.82673715	1	1
873	PHACTR2	0.512568183	370.7166892	347.6316836	206.8918628	297.3165621	1	1
874	PHAX	-0.62210149	268.8283814	318.8260451	475.1553178	430.1481061	0	NA
875	PHKA1	0.755315129	106.5908451	104.093103	55.67732086	68.95935472	1	0
876	PHLDA2	-0.559624189	391.0943508	394.1135095	575.1214167	582.1978308	0	NA
877	PIEZO1	-0.769768105	1786.964168	1795.769695	2849.666513	3259.177371	0	NA
878	PIEZO2	1.813810031	394.2293756	390.1854679	117.68161	104.5695133	1	1
879	PIK3R3	-1.268488584	90.91572082	107.366471	229.6689486	247.0101476	0	NA
880	PIMREG	0.5462102	499.2527083	455.6528283	335.9620157	317.6652242	1	0
881	PIP4K2A	-0.614135491	360.5278584	357.4517877	482.1149829	617.2427488	0	NA
882	PITPNM2	1.027241322	681.8679061	708.3568394	363.1679793	318.7957054	1	0
883	PITRM1	-0.505604608	735.1633287	684.7885896	1061.032581	954.6913944	0	NA
884	PKM	0.590892184	63857.32129	66577.68682	43428.94297	43171.38226	1	1
885	PKN2	-0.512944739	867.6181289	904.7589205	1135.690806	1393.88335	0	NA
886	PLA1A	2.544320541	108.9421137	100.819735	24.04247946	11.87005286	1	0
887	PLAC8	-1.716873785	47.80912905	46.48182587	152.4799355	157.1368903	0	NA
888	PLAGL1	-3.129278105	3.91878107	0	15.8174207	18.65294021	0	NA
889	PLAUR	-1.400729481	179.480173	163.0137274	475.7880147	427.321903	0	NA
890	PLCB1	5.409389182	129.3197753	126.3520055	2.530787312	2.826203062	1	0
891	PLCB3	-0.652076552	289.206043	348.2863572	474.522621	525.6737696	0	NA
892	PLCB4	1.784053881	1133.311485	1077.592752	321.4099886	321.0566679	1	0
893	PLCE1	0.709028811	543.1430563	530.9402927	338.492803	318.7957054	1	0
894	PLEKHA2	-0.819695365	449.0923106	449.1060922	725.7032617	859.1657309	0	NA
895	PLEKHG4B	-2.944856065	1.567512428	7.856083246	48.71765576	27.69679001	0	NA
896	PLEKHH2	2.87578009	190.45276	177.4165466	27.2059636	23.17486511	1	1
897	PLEKHM1	0.511741679	515.7115888	502.1346542	351.1467395	362.8844732	1	1
898	PLIN2	-0.703836699	423.2283555	457.6168491	719.3762934	715.5946154	0	NA
899	PLOD1	0.556472677	9076.680714	9123.531343	6373.155148	6003.420545	1	0
900	PLPP3	0.724365707	216.3167151	201.63947	125.9066688	127.1791378	1	1
901	PLPP4	-0.678071683	154.3999741	205.5675116	322.6753823	252.6625538	0	NA
902	PLPPR3	2.617383894	57.99795983	77.25148525	8.225058764	13.5657747	1	0
903	PLPPR4	4.999993119	36.83654206	26.84161776	1.265393656	0.565240612	1	1
904	PLS3	-1.058833555	1968.011853	1875.639875	3973.33608	4035.252732	0	NA
905	PLXNA2	-2.124662389	141.0761185	136.1721096	601.0619866	607.0684178	0	NA
906	PLXNC1	1.04388777	256.288282	278.2362816	124.0085783	135.0925064	1	1
907	PML	-1.159504577	320.5562915	311.6246354	659.2700948	754.5962176	0	NA
908	PNMA2	0.538576644	628.5724836	687.407284	391.0066397	515.4994385	1	1
909	POLA1	-0.650527801	464.7674349	466.7822795	725.0705649	737.6389992	0	NA
910	POLD1	-0.555172633	228.8568145	243.5385806	318.2465045	377.0154885	0	NA
911	POLR2A	0.522846345	1523.62208	1499.202553	1009.784137	1093.740585	1	0
912	POLR3A	-0.573857135	367.5816643	370.5452598	553.6097245	546.0224316	0	NA
913	POLR3G	-1.006746632	155.1837304	164.9777482	289.7751472	352.7101422	0	NA
914	POR	0.770518232	1072.178501	1248.462563	693.4357235	666.9839227	1	0
915	PPFIBP1	-0.504438694	688.1379559	712.284881	930.0643372	1055.869464	0	NA
916	PPFIBP2	1.11403537	250.8019885	248.7759695	116.4162164	114.7438443	1	1
917	PPIL6	1.083416238	77.59186518	99.51038779	39.22720334	45.219249	1	1
918	PPL	1.771731165	71.32181547	69.39540201	16.45011753	24.87058695	1	1
919	PPM1E	0.955838015	655.2201949	663.8390343	289.7751472	390.0160226	1	1
920	PPM1K	0.537174717	410.6882561	361.3798293	255.6095185	275.8374189	1	0
921	PPP1R12C	-0.954921926	558.0344243	596.4076531	1157.202498	1079.60957	0	NA
922	PPP1R13L	-0.78675574	123.0497256	138.790804	242.3228851	210.2695078	0	NA
923	PPP1R15A	-0.824067643	732.0283038	727.3423739	1422.302469	1161.004218	0	NA
924	PPP1R37	-1.247230574	217.1004713	218.6609837	504.8920687	529.6304539	0	NA
925	PPP2R2C	5.066088003	115.2121635	153.1936233	5.061574624	2.826203062	1	1
926	PPP6R1	-0.905454209	363.6628833	439.9406618	668.7605472	837.121347	0	NA
927	PPP6R2	-0.627190644	870.7531537	946.6580312	1376.115601	1432.319712	0	NA
928	PRDM16	0.829133582	413.823281	437.3219674	256.8749122	221.5743201	1	1
929	PRDM2	0.683448982	566.6557427	562.3646257	349.8813459	352.7101422	1	1
930	PRDM5	1.280108184	46.24161662	38.62574263	17.08281436	17.52245899	1	1
931	PREX2	1.954196245	22.7289302	39.28041623	12.02123973	3.956684287	1	1
932	PRICKLE2	1.831181009	568.2232551	591.8249379	155.0107229	170.702665	1	1
933	PRKAR1B	-0.889575733	92.48323325	97.54636697	196.7687135	154.8759278	0	NA
934	PRKAR2B	0.998329354	420.0933307	442.5593562	192.3398357	239.6620197	1	1
935	PRKCD	0.939699583	484.3613402	499.5159597	255.6095185	256.619238	1	0
936	PRKN	2.765532938	15.67512428	17.6761873	2.530787312	2.26096245	1	1
937	PRMT3	-0.536648381	303.3136548	364.6531973	403.0278794	566.3710937	0	NA
938	PROSER2	1.827819089	39.97156691	31.42433298	6.959665108	13.00053409	1	1
939	PRR13	0.953102384	763.3785524	720.1409642	409.3548477	357.2320671	1	0
940	PRR16	-1.107445874	51.72791012	44.51780506	98.06800834	111.3524007	0	NA
941	PRR5L	0.636336279	299.3948737	286.7470385	164.5011753	211.9652297	1	1
942	PRRX1	-1.137503016	38.40405448	36.66172182	73.39283205	91.56897922	0	NA
943	PRUNE2	3.996237896	193.5877848	189.2006715	9.49045242	14.69625592	1	1
944	PRX	-1.341918825	20.37766156	22.91357613	55.67732086	52.56737696	0	NA
945	PSMB10	-0.965566168	90.13196461	122.4239639	161.3376911	252.6625538	0	NA
946	PSMD6	0.535407992	1418.598747	1600.022288	1062.930671	1019.694065	1	0
947	PTCD2	-0.515641262	205.3441281	199.6754492	258.7730027	320.4914273	0	NA
948	PTCH1	0.987721801	304.8811672	280.2003024	127.8047593	166.7459807	1	1
949	PTGES	2.857980129	28.99897992	29.46031217	5.061574624	3.391443675	1	1
950	PTGES3	0.602132173	9068.843152	8893.086235	5968.861875	5864.371354	1	0
951	PTGR1	0.910120516	9424.668473	10083.28285	5432.967662	4947.551081	1	1
952	PTGS1	3.643853466	31.35024856	18.98553451	1.265393656	3.391443675	1	0
953	PTN	-0.768797513	670.8953191	601.6450419	1181.877675	986.9101093	0	NA
954	PTP4A3	1.023459164	125.4009942	123.0786375	56.31001769	66.13315166	1	1
955	PTPRF	-1.746364178	1177.98559	1116.873168	3550.694599	4148.866095	0	NA
956	PTPRG	0.557793907	1852.79969	1724.410273	1033.826617	1396.144313	1	0
957	PTPRH	-0.880159887	60.34922847	77.90615886	118.3143068	136.2229876	0	NA
958	PTPRK	-0.73733775	751.6222092	798.0471231	1204.022064	1380.317576	0	NA
959	PTPRN	-0.874468926	164.5888049	146.6468873	291.6732377	279.7941032	0	NA
960	PTPRU	1.468106188	1747.776357	1630.137274	647.248855	573.7192216	1	1
961	PVR	-0.998671653	804.9176317	824.8887409	1725.36425	1532.3673	0	NA
962	PWP2	-0.599627746	255.5045258	265.7974832	402.3951826	389.450782	0	NA
963	PWWP2B	-0.991121557	76.80810897	85.7622421	172.0935372	152.0497247	0	NA
964	PXK	-0.533274464	550.1968622	615.3931876	773.7882206	912.2983485	0	NA
965	PYGO1	0.624632777	801.7826069	893.6294693	437.826205	662.4619978	1	0
966	QPCT	2.794415635	57.21420362	53.68323552	5.694271452	9.609090412	1	1
967	QRICH2	-1.036068741	34.48527341	45.17247867	91.74104006	69.52459533	0	NA
968	QSOX2	0.704806633	1326.89927	1319.821985	775.6863111	848.4261593	1	1
969	RAB11FIP5	-0.809341529	439.687236	492.9692237	773.7882206	860.8614528	0	NA
970	RAB20	0.8164191	484.3613402	473.9836892	272.059636	271.8807346	1	0
971	RAB27A	0.523404835	1072.962257	1220.966271	713.682022	882.340596	1	0
972	RAB27B	-1.69229624	78.3756214	85.7622421	225.8727676	303.5342089	0	NA
973	RAB30	0.751417774	860.5643229	877.9173028	448.5820511	584.4587933	1	0
974	RAB3B	-1.477578407	41.53907934	37.31639542	82.25058764	137.9187094	0	NA
975	RAB42	1.758992052	95.6182581	79.87017967	26.57326678	24.87058695	1	0
976	RALGAPA2	1.507249889	3051.162941	3237.360971	1028.765042	1183.048602	1	0
977	RALGPS1	1.050951354	165.3725611	151.8842761	70.86204474	81.9598888	1	1
978	RALGPS2	-1.627635625	148.9136807	173.488505	438.4589018	557.3272439	0	NA
979	RAP1GAP2	3.455053093	156.7512428	172.1791578	12.65393656	16.95721837	1	1
980	RAPGEF5	5.764598253	7.053805926	13.09347208	0	0	1	1
981	RAPH1	-1.047410957	449.8760668	433.3939257	768.0939492	1056.999945	0	NA
982	RARRES3	-0.769195128	155.9674866	144.6828665	284.0808758	228.922448	0	NA
983	RASAL2	-1.207324805	181.0476854	204.2581644	439.0915986	449.9315275	0	NA
984	RAVER1	-0.739805205	95.6182581	106.7117974	124.6412751	213.6609515	0	NA
985	RBM20	0.820891842	163.0212925	185.2726299	99.96609882	96.65614473	1	1
986	RCAN1	-0.901122726	915.4272579	805.9032063	1529.86093	1684.417025	0	NA
987	RCC1	0.588226885	1454.651533	1420.64172	1049.011341	863.6876558	1	0
988	RERE	0.782284951	1630.996681	1634.719989	918.0430974	980.6924626	1	0
989	REXO5	0.691247465	179.480173	172.8338314	119.5797005	98.35186657	1	1
990	RFLNB	-0.747437096	867.6181289	944.0393368	1427.996741	1614.327189	0	NA
991	RGS11	1.917537844	32.13400477	36.00704821	10.75584608	7.348127962	1	0
992	RGS20	0.967578664	231.2080831	208.8408796	115.7835195	108.5261976	1	0
993	RHOB	-0.666338945	521.1978823	512.6094318	783.2786731	858.0352497	0	NA
994	RHOBTB2	-0.578900559	152.8324617	164.9777482	232.1997359	243.0534634	0	NA
995	RHOBTB3	-1.306703039	1472.677926	1461.231484	3087.560521	4170.345239	0	NA
996	RHOU	3.969622321	17.24263671	30.11498578	0.632696828	1.695721837	1	1
997	RICTOR	0.729815557	1134.878998	1078.902099	627.6352534	706.5507656	1	1
998	RIMS3	-2.987925637	6.270049712	9.165430454	48.08495893	71.22031717	0	NA
999	RIPK4	-0.983268342	261.7745755	214.7329421	484.6457702	458.4101367	0	NA
1000	RIPOR3	1.624168683	389.5268383	356.1424405	139.1933022	102.8737915	1	1
1001	RLIM	-0.72433535	658.3552197	603.6090628	936.3913054	1148.568924	0	NA
1002	RNASEH1	-0.583363747	138.7248499	161.7043802	226.5054644	223.8352825	0	NA
1003	RNASEH2B	1.102810928	299.3948737	267.761504	139.1933022	124.9181753	1	1
1004	RNF150	3.630766099	198.2903221	185.9273035	12.65393656	18.0876996	1	0
1005	RNF157	1.618693488	204.5603718	271.034872	65.16777328	90.43849799	1	1
1006	RNF182	3.283453738	90.91572082	94.27299895	9.49045242	9.609090412	1	1
1007	RNF213	0.895063102	15441.56493	14061.73434	8019.432295	7846.104941	1	0
1008	ROBO1	1.835448228	1069.043476	1082.830141	299.2655996	303.5342089	1	1
1009	ROBO4	-1.791412296	14.10761185	11.78412487	40.49259699	49.7411739	0	NA
1010	RORA	4.379538644	278.233456	284.1283441	10.75584608	16.39197776	1	1
1011	RP2	-1.46181378	50.16039769	59.57529795	108.8238544	194.4427707	0	NA
1012	RPRD2	-0.511589196	472.604997	494.9332445	635.8603121	744.4218866	0	NA
1013	RPS6KA4	-0.704756893	372.2842016	398.0415511	614.9813168	640.4176139	0	NA
1014	RTL1	4.643840118	15.67512428	9.165430454	0	1.130481225	1	0
1015	RTL5	1.302299431	176.3451481	188.5459979	74.6582257	72.91603901	1	0
1016	RTL6	-0.618678029	797.8638258	794.7737551	1112.281024	1333.967845	0	NA
1017	RTN4RL1	3.05799175	264.1258441	269.0708512	28.47135726	36.1753992	1	1
1018	RUNX3	-1.283792255	24.29644263	22.25890253	59.47350183	52.56737696	0	NA
1019	RYBP	-0.512938185	426.3633804	456.9621755	477.6861051	781.727767	0	NA
1020	S100A10	0.668097427	3294.127367	3393.827962	2378.307376	1831.379584	1	0
1021	S100A4	0.883807189	163.0212925	146.6468873	105.0276734	62.74170798	1	0
1022	S1PR3	1.198247868	1936.661605	2190.537878	772.522827	1025.911712	1	1
1023	SAA1	-2.523560059	7.053805926	5.237388831	39.22720334	29.95775246	0	NA
1024	SALL1	1.417990882	1206.984569	1074.974058	426.4376621	428.4523842	1	1
1025	SAMD11	0.945552315	1105.096262	974.8089961	620.0428914	460.1058585	1	1
1026	SAMD8	-0.673418532	220.2354961	206.8768588	287.2443599	393.9727069	0	NA
1027	SAMD9	-1.0528517	159.1025114	176.1071994	338.492803	357.2320671	0	NA
1028	SAMD9L	-1.632341997	355.8253211	272.9988928	1117.342598	832.5994221	0	NA
1029	SAMHD1	-1.246130053	484.3613402	445.8327242	1063.563368	1142.351278	0	NA
1030	SAT1	0.989162872	1041.612008	1080.211446	539.6903943	529.0652132	1	0
1031	SBF1	-0.690389544	1970.363122	2140.782685	3076.171978	3558.189655	0	NA
1032	SCAF1	-0.60768245	376.9867389	337.156906	559.9366928	527.934732	0	NA
1033	SCAI	0.526392097	445.9572857	447.1420714	253.0787312	366.8411575	1	0
1034	SCARA3	0.519338442	648.1663889	695.2633673	446.0512637	490.6288516	1	0
1035	SCARB1	0.556627242	877.0232034	938.1472743	565.6309642	668.1144039	1	1
1036	SCARF2	-0.83330204	287.6385305	326.0274547	532.7307292	560.7186875	0	NA
1037	SCFD2	0.612235541	413.823281	386.9120999	273.9577265	249.8363507	1	0
1038	SCG2	-4.934111369	12.54009942	15.05749289	429.6011462	426.1914218	0	NA
1039	SCML1	-1.310501912	210.0466653	221.2796781	492.2381322	576.5454247	0	NA
1040	SCML2	1.784271454	60.34922847	64.15801318	14.55202704	21.47914327	1	1
1041	SDK1	0.775052889	404.4182064	401.9695928	216.3823152	254.9235162	1	1
1042	SEC14L2	-0.562419727	148.1299244	195.7474076	264.4672741	243.618704	0	NA
1043	SEC24D	-0.788565939	539.2242752	543.3790912	826.3020574	1043.434171	0	NA
1044	SECTM1	0.726489637	998.5054166	922.4351078	642.1872804	518.8908822	1	0
1045	SELENBP1	2.433397388	352.6902963	306.3872466	62.00428914	59.91550492	1	0
1046	SELL	4.087456046	14.10761185	20.29488172	0	2.26096245	1	0
1047	SEMA3C	-1.632304741	627.0049712	641.5801318	1708.281436	2225.917532	0	NA
1048	SEMA4A	1.67318986	68.97054683	49.10052029	17.71551118	19.21818082	1	0
1049	SEMA4B	1.119101929	648.9501452	612.7744932	315.0830203	265.6630878	1	0
1050	SEMA5A	-2.347729164	64.26800954	69.39540201	250.5479439	425.6261812	0	NA
1051	SEMA6D	1.723026512	273.5309187	240.9198862	73.39283205	82.52512942	1	1
1052	SEMA7A	-2.118180716	21.16141778	20.29488172	83.5159813	93.82994167	0	NA
1053	SEPT11	0.532385907	1387.248499	1442.245949	837.0579034	1119.176413	1	0
1054	SERINC2	-1.283472052	627.7887274	657.2922983	1576.047799	1552.150722	0	NA
1055	SERINC5	-0.538699651	535.3054941	478.5664044	663.6989726	809.424557	0	NA
1056	SERPINB7	-5.491837521	0.783756214	0	13.91933022	31.08823368	0	NA
1057	SERPINB8	-1.546359251	54.86293498	46.48182587	129.0701529	166.1807401	0	NA
1058	SERPINE1	1.120752295	301.7461424	246.157275	110.7219449	141.3101531	1	0
1059	SERTAD4	1.621768067	207.6953967	188.5459979	60.10619866	68.95935472	1	1
1060	SESN2	-0.520832056	554.8993995	502.7893278	764.9304651	753.4657364	0	NA
1061	SETBP1	2.125530965	317.4212667	355.4877669	77.18901302	76.87272329	1	1
1062	SETD7	-0.523618164	1064.340939	1162.045647	1319.172886	1881.120758	0	NA
1063	SFRP1	-0.635407808	466.3349473	452.3794603	675.0875155	750.6395333	0	NA
1064	SGCE	1.894835211	1308.872877	1283.160264	341.0235903	356.1015858	1	0
1065	SGIP1	3.856704765	325.2588288	239.610539	17.08281436	22.04438389	1	1
1066	SGSH	0.784944207	741.4333784	807.8672272	428.9684494	470.2801896	1	0
1067	SH2B3	-0.746654483	355.0415649	386.9120999	523.8729736	720.6817809	0	NA
1068	SH3RF2	-0.859137005	47.02537284	39.28041623	74.6582257	80.82940758	0	NA
1069	SHKBP1	-0.542330571	359.7441022	406.552308	518.1787021	598.5898086	0	NA
1070	SHROOM3	1.343144714	202.2091032	209.4955532	79.71980033	81.9598888	1	1
1071	SIK1	-0.74735698	130.1035315	119.1505959	216.3823152	202.3561393	0	NA
1072	SIM2	-0.556728672	264.9096003	251.3946639	358.1064046	401.3208348	0	NA
1073	SIPA1L1	-0.566032686	999.2891728	970.2262809	1437.487193	1478.104202	0	NA
1074	SIPA1L3	-1.081267151	144.2111434	157.7763385	270.7942424	367.9716387	0	NA
1075	SLC12A7	0.972891347	2467.264562	2436.04048	1317.274796	1181.35288	1	1
1076	SLC15A3	-0.901146301	83.07815868	68.0860548	147.4183609	134.5272658	0	NA
1077	SLC16A2	-1.135403389	306.4486797	319.4807187	633.9622217	739.3347211	0	NA
1078	SLC16A7	-0.605885041	132.4548002	119.1505959	171.4608404	210.8347484	0	NA
1079	SLC22A15	-1.104795631	43.89034798	29.46031217	67.6985606	89.30801677	0	NA
1080	SLC22A23	1.00769452	394.2293756	358.1064613	219.5457993	154.3106872	1	1
1081	SLC22A4	-0.926936032	32.13400477	49.10052029	78.45440667	75.74224207	0	NA
1082	SLC25A13	0.564058469	1526.757105	1658.942912	1045.847857	1109.002082	1	1
1083	SLC25A30	0.544424449	567.4394989	590.5155907	348.6159522	445.4096026	1	1
1084	SLC26A11	1.395054121	851.1592484	798.0471231	320.144595	306.9256526	1	0
1085	SLC26A2	-0.640883597	221.8030085	225.2077197	270.7942424	425.6261812	0	NA
1086	SLC27A3	1.609891023	242.1806701	224.5530461	91.10834323	61.61122676	1	1
1087	SLC2A10	0.86622118	2832.494957	2633.097235	1403.954261	1593.978527	1	0
1088	SLC2A14	0.951905913	115.2121635	121.1146167	55.04462404	66.69839227	1	0
1089	SLC35D1	-0.689416645	224.1542772	250.7399903	295.4694187	470.8454302	0	NA
1090	SLC35F6	-0.583488005	972.6414615	984.6291002	1345.746153	1588.326121	0	NA
1091	SLC35G2	1.279859102	814.3227063	841.9102546	358.7391015	323.3176303	1	1
1092	SLC36A1	-0.892405644	144.2111434	182.6539355	256.8749122	349.8839391	0	NA
1093	SLC37A2	-1.666694251	102.672064	79.87017967	293.5713282	286.5769905	0	NA
1094	SLC38A2	0.675961626	22611.36677	21108.64101	12609.64778	14755.04095	1	0
1095	SLC39A4	2.276839958	27.43146749	36.00704821	6.32696828	7.348127962	1	0
1096	SLC41A2	1.190683842	44.6741042	59.57529795	18.34820801	27.69679001	1	1
1097	SLC47A1	3.980139581	744.5684033	769.8961581	43.65608113	52.00213634	1	1
1098	SLC4A4	6.131570025	285.2872619	346.3223364	3.796180968	4.5219249	1	1
1099	SLC4A7	0.678965315	3574.712092	3209.86468	1881.640366	2356.488113	1	1
1100	SLC4A8	2.584962465	72.10557168	77.90615886	13.91933022	11.30481225	1	0
1101	SLC6A6	1.339238422	3477.526321	3522.798662	1275.516805	1491.104736	1	0
1102	SLC6A8	1.017811369	489.0638775	489.0411821	250.5479439	231.7486511	1	0
1103	SLC6A9	-0.96249377	884.0770093	927.6724967	1698.158286	1833.075306	0	NA
1104	SLC7A2	1.336283472	1015.748053	902.7948997	329.6350474	429.5828655	1	1
1105	SLCO4A1	-0.513738862	264.9096003	254.0133583	375.189219	365.7106763	0	NA
1106	SLCO5A1	5.459415337	21.94517399	22.25890253	0.632696828	0	1	1
1107	SLIT2	0.847996977	1261.063748	1348.627624	698.4972981	751.7700145	1	0
1108	SLPI	1.880711906	2172.572225	2073.351303	575.1214167	577.6759059	1	0
1109	SMAD3	-0.958889375	3125.619781	3120.82907	5873.324654	6270.214114	0	NA
1110	SMAD9	1.846558611	387.9593259	414.4083912	109.4565512	113.6133631	1	1
1111	SMARCD1	0.514445804	835.4841241	781.680283	551.0789372	581.0673496	1	0
1112	SMG5	-0.541307474	1204.633301	1356.483707	1793.062811	1934.253376	0	NA
1113	SMIM14	1.115876446	571.35828	633.7240485	262.5691836	292.7946372	1	0
1114	SMOC1	2.378511651	76.02435275	79.87017967	13.28663339	16.95721837	1	1
1115	SMOX	-0.631662264	960.8851183	883.1546916	1581.74207	1275.182822	0	NA
1116	SNAI2	1.206854543	2113.790509	2011.157311	918.6757943	868.2095807	1	1
1117	SNF8	0.526613403	1872.393595	1943.72593	1423.567863	1225.441648	1	0
1118	SNX18	-0.607565414	733.5958163	806.5578799	1012.314925	1336.228808	0	NA
1119	SNX8	-0.695974363	450.659823	470.0556476	728.234049	763.6400674	0	NA
1120	SOCS2	1.472233053	141.8598747	140.7548248	51.24844307	51.43689573	1	0
1121	SOCS3	0.617484878	653.6526824	646.8175206	423.9068748	424.4956999	1	0
1122	SOCS6	-0.76930139	209.2629091	240.9198862	333.4312284	434.1047904	0	NA
1123	SORL1	5.83287338	23.51268642	32.73368019	0	0.565240612	1	1
1124	SOWAHC	-1.078002013	37.62029827	42.55378425	70.86204474	100.0475884	0	NA
1125	SP100	-0.658834951	916.9947703	961.0608505	1531.759021	1433.450193	0	NA
1126	SPAG5	0.647977713	1213.254619	1197.398021	779.4824921	759.1181425	1	0
1127	SPANXA1	-7.115101288	0	0	30.36944774	20.91390266	0	NA
1128	SPANXA2	-6.868940657	0	0	25.30787312	17.52245899	0	NA
1129	SPART	0.505092197	2189.031106	2036.034908	1601.988368	1375.23041	1	0
1130	SPATA5	-0.668961273	141.0761185	136.8267832	201.1975913	240.7925009	0	NA
1131	SPATS2L	-0.549686944	1293.197753	1259.592014	1905.050149	1831.944825	0	NA
1132	SPDL1	-0.546878893	503.9552456	493.6238973	744.6841666	713.3336529	0	NA
1133	SPECC1	0.727284947	1304.17034	1320.476659	796.5653065	787.9454137	1	1
1134	SPOCD1	-2.549528549	81.51064625	75.94213805	492.870829	431.8438279	0	NA
1135	SPRY4	1.553222013	485.9288527	502.7893278	164.5011753	171.8331462	1	0
1136	SPRYD7	0.510434654	266.4771127	280.8549761	187.9109579	195.5732519	1	0
1137	SPSB1	0.521210221	235.1268642	262.5241151	179.0532023	167.8764619	1	0
1138	SPTBN5	-2.152000579	3.135024856	5.892062435	20.2462985	20.34866205	0	NA
1139	SPTLC2	-0.659180497	217.1004713	225.2077197	315.0830203	382.6678946	0	NA
1140	SRCAP	0.88181875	180.2639292	147.9562345	81.61789081	95.5256635	1	0
1141	SRRM3	1.377474201	275.0984311	280.8549761	113.2527322	101.1780696	1	1
1142	SSH1	0.508248987	1931.959067	1839.632827	1182.510372	1469.060352	1	0
1143	SSPO	1.063326174	90.91572082	72.01409642	39.85990016	38.43636165	1	1
1144	SSTR2	1.174497919	112.0771386	125.0426583	49.35035258	55.95882063	1	1
1145	ST3GAL1	0.606913223	977.3439988	1075.628731	604.2254707	744.4218866	1	1
1146	ST3GAL6	0.526859696	218.6679837	219.3156573	144.8875736	159.3978527	1	1
1147	ST6GAL1	2.187973709	452.2273355	472.674342	98.70070517	104.0042727	1	1
1148	STAG3	1.230005809	99.53703917	90.34495733	38.59450651	42.39304593	1	1
1149	STAP2	-0.516575347	177.1289044	183.3086091	273.3250297	241.9229821	0	NA
1150	STARD4	1.301002417	161.4537801	146.6468873	54.41192721	71.22031717	1	1
1151	STAT1	-0.528652511	920.9135514	1047.477766	1266.65905	1571.934143	0	NA
1152	STC1	0.881334787	1766.586506	1884.150632	878.8158941	1103.349675	1	0
1153	STC2	-1.133398313	2830.143689	2800.693677	6054.908644	6297.910904	0	NA
1154	STEAP1B	-1.423210702	21.94517399	22.25890253	63.2696828	55.39358002	0	NA
1155	STEAP2	-1.57919153	420.8770869	413.7537176	1036.990101	1457.755539	0	NA
1156	STEAP3	0.50699263	1159.959197	1171.865751	760.5015873	879.514393	1	1
1157	STIL	-0.97571521	341.7177093	316.8620243	602.9600771	692.9849909	0	NA
1158	STIM1	-0.800012858	1188.958177	1175.139119	1979.075678	2137.174756	0	NA
1159	STOM	2.504746706	868.4018851	845.8382962	153.7453292	148.0930405	1	0
1160	STOML1	-0.994724732	68.18679061	69.39540201	126.5393656	146.3973186	0	NA
1161	STRN	-0.607330145	336.2314158	304.4232258	414.4164223	561.2839282	0	NA
1162	STYX	-0.687409512	137.9410937	170.215137	199.2995008	296.7513215	0	NA
1163	SUSD5	0.868022979	414.6070372	441.250009	217.6477088	250.9668319	1	1
1164	SUV39H2	-0.696607672	170.0750984	178.0712202	261.9364868	301.838487	0	NA
1165	SYBU	1.729352497	36.83654206	25.53227055	8.857755592	10.17433102	1	1
1166	SYN2	0.814586663	178.6964168	170.8698106	112.6200354	86.4818137	1	1
1167	SYNC	0.735782663	644.2476079	574.8034242	365.0660698	366.8411575	1	0
1168	SYNE3	0.95964239	289.9897992	273.6535664	131.6009402	157.7021309	1	0
1169	SYNJ1	-0.539046498	209.2629091	205.5675116	280.2846948	323.3176303	0	NA
1170	SYNJ2	-0.522558072	1584.755065	1478.252997	2123.330555	2276.789187	0	NA
1171	SYNM	2.175598292	322.9075602	313.5886562	76.55631619	64.43742982	1	1
1172	SYNPO	-0.963779638	172.4263671	190.5100187	359.3717983	349.3186985	0	NA
1173	SYT11	1.165652279	283.7197495	305.732573	113.885429	148.6582811	1	0
1174	TACR1	2.132450094	29.78273613	27.49629136	6.32696828	7.348127962	1	1
1175	TAGLN	-0.841060514	76.80810897	61.53931876	137.9279085	111.3524007	0	NA
1176	TBC1D2B	-1.34127859	389.5268383	395.4228567	931.3297308	1058.130426	0	NA
1177	TBC1D9	-0.872620524	257.0720382	310.9699618	463.7667749	575.9801841	0	NA
1178	TBC1D9B	-0.509176705	1533.027155	1573.835344	2211.908111	2210.090795	0	NA
1179	TBKBP1	0.73323437	457.713629	443.2140298	308.1233552	234.0096136	1	1
1180	TBL1X	-0.980967454	594.8709664	663.8390343	1161.631376	1322.663033	0	NA
1181	TCEA3	1.121990765	68.97054683	78.56083246	36.0637192	32.21871491	1	0
1182	TCIRG1	-0.792132796	518.0628574	462.1995643	821.8731796	874.9924681	0	NA
1183	TEAD1	-0.518711305	1708.588546	1632.755968	2094.859198	2692.806278	0	NA
1184	TEAD3	0.500111016	296.2598489	256.6320527	178.4205055	212.5304703	1	0
1185	TENM2	1.125531123	73.67308411	70.05007561	31.6348414	34.47967736	1	1
1186	TENM3	0.81382407	925.6160887	917.8523926	458.0725035	590.67644	1	1
1187	TEX19	2.481126339	36.83654206	30.11498578	5.061574624	7.348127962	1	0
1188	TFPI2	-2.180571565	20.37766156	24.87759695	113.885429	90.43849799	0	NA
1189	TGFA	4.678071605	248.4507198	264.488136	11.3885429	9.043849799	1	1
1190	TGFBI	0.756902721	43235.12779	43496.51424	26293.61478	25031.11528	1	0
1191	TGFBR1	0.958533466	2701.60767	2544.716298	1171.121829	1528.975857	1	0
1192	TGFBR2	-0.533601953	734.3795725	809.831248	978.1492961	1257.095122	0	NA
1193	TGM2	-2.753162013	16.45888049	15.05749289	107.5584608	100.612829	0	NA
1194	THBS1	-1.331315426	5850.740137	6128.399606	13956.02663	16187.36066	0	NA
1195	THBS2	-1.437063241	39.1878107	26.18694415	87.31216226	89.30801677	0	NA
1196	THBS4	1.309597471	122.2659694	111.2945127	48.08495893	46.34973022	1	0
1197	THEMIS2	1.807355081	115.2121635	109.3304918	45.55417162	17.52245899	1	1
1198	THRB	4.018858952	297.8273613	317.5166979	18.98090484	18.65294021	1	1
1199	THSD1	1.364997016	87.78069596	82.48887409	32.90023506	32.78395552	1	0
1200	TIAM1	0.67283543	157.534999	172.1791578	100.5987957	106.2652351	1	1
1201	TIMP4	3.418789647	399.7156691	369.8905862	31.00214457	41.26256471	1	0
1202	TINAGL1	-1.225712184	25.86395506	36.00704821	65.80047011	78.56844513	0	NA
1203	TIPARP	-0.845592431	354.2578087	380.3653638	558.6712991	760.2486237	0	NA
1204	TJP1	0.729674596	2846.602569	2810.513781	1600.090278	1812.161403	1	1
1205	TJP2	0.558178717	563.5207178	530.2856191	372.0257349	370.7978418	1	0
1206	TLDC1	-0.624004484	395.0131318	407.2069816	600.4292898	636.4609296	0	NA
1207	TLDC2	-1.558730086	14.10761185	22.91357613	48.71765576	60.48074553	0	NA
1208	TLE4	0.900762193	1860.637252	1691.676592	928.7989435	974.4748159	1	0
1209	TLN2	-1.521236703	130.8872877	139.4454776	371.393038	403.5817973	0	NA
1210	TLR3	-1.607681749	24.29644263	18.33086091	49.35035258	79.13368574	0	NA
1211	TLR4	-0.799701042	74.45684033	87.72626292	126.5393656	155.4411684	0	NA
1212	TMCC1	0.644772007	379.3380076	409.1710024	239.7920978	263.967366	1	1
1213	TMCO3	0.741554921	2239.975259	2377.774529	1307.784343	1453.798855	1	1
1214	TMEM130	0.838606063	125.4009942	119.8052695	79.71980033	56.52406124	1	1
1215	TMEM178B	-0.811238176	224.9380334	199.0207756	332.7985315	410.9299252	0	NA
1216	TMEM200C	3.713188072	173.9938795	166.941769	14.55202704	11.30481225	1	1
1217	TMEM201	0.628464228	812.7551939	701.8101033	487.8092544	491.7593328	1	0
1218	TMEM229B	-0.912126849	61.13298469	49.10052029	111.9873386	94.96042289	0	NA
1219	TMEM52B	1.523051979	754.757234	658.6016455	225.8727676	266.2283285	1	0
1220	TMEM63C	2.963473832	63.48425333	54.33790912	6.959665108	7.913368574	1	0
1221	TMOD2	1.41503762	262.5583317	272.9988928	86.67946544	114.1786037	1	1
1222	TMTC1	0.619764509	472.604997	491.6598765	261.9364868	366.2759169	1	1
1223	TNFAIP8L3	1.853158735	57.21420362	54.99258272	15.18472387	15.82673715	1	0
1224	TNFRSF19	1.091800991	608.194822	640.9254582	284.0808758	302.4037277	1	0
1225	TNFRSF1B	2.227805865	43.89034798	45.17247867	6.959665108	12.43529347	1	0
1226	TNFRSF21	1.688816382	3662.492788	3507.741169	1044.582463	1178.526677	1	1
1227	TNKS1BP1	-0.527629227	739.865866	800.0111439	1163.529467	1056.434705	0	NA
1228	TNKS2	-0.720028583	380.90552	372.5092806	525.1383672	717.2903372	0	NA
1229	TNXB	2.125530979	236.6943766	195.0927339	52.51383672	45.78448961	1	0
1230	TOB2	-0.535992755	390.3105946	439.2859882	544.1192721	657.9400729	0	NA
1231	TOMM40	-0.574694054	541.5755438	539.4510496	859.2022924	750.6395333	0	NA
1232	TOP2A	0.809295392	12066.71067	11369.0618	6635.724332	6737.6681	1	0
1233	TP73	1.694587087	360.5278584	377.0919958	125.9066688	101.7433102	1	1
1234	TPI1	0.612440657	17346.09253	19200.92213	12618.50554	11286.15931	1	1
1235	TPM4	-0.533972489	9785.196331	10987.38709	14840.5368	15235.49547	0	NA
1236	TPMT	-0.598365054	242.9644263	256.6320527	356.2083142	401.3208348	0	NA
1237	TPPP	2.276124457	72.8893279	82.48887409	15.8174207	16.39197776	1	1
1238	TRAF3	-0.505480429	697.5430304	638.9614374	946.5144547	951.2999507	0	NA
1239	TRAFD1	0.74195174	653.6526824	601.6450419	369.4949476	382.102654	1	0
1240	TRAM2	-0.873984046	1486.001782	1760.417321	2621.895655	3327.006245	0	NA
1241	TRANK1	-0.952694118	229.6405707	203.6034908	447.3166574	392.8422256	0	NA
1242	TRAPPC11	-0.548957388	281.3684808	286.7470385	363.8006761	467.4539865	0	NA
1243	TRAPPC6A	0.706751189	175.5613919	138.790804	114.5181259	78.00320452	1	0
1244	TRHDE	-0.797140877	169.2913422	154.5029705	231.567039	331.2309989	0	NA
1245	TRIB3	-0.756601639	2667.906152	2659.284179	4313.726973	4686.409918	0	NA
1246	TRIM21	-0.520905993	303.3136548	288.0563857	454.9090193	392.8422256	0	NA
1247	TRIM22	-1.414742162	326.042585	284.7830177	890.8371338	737.6389992	0	NA
1248	TRIM36	1.087463076	103.4558202	100.819735	34.16562871	61.61122676	1	1
1249	TRMT2B	-0.921611903	144.9948996	166.941769	278.3866043	313.1432993	0	NA
1250	TRPS1	4.25836282	289.9897992	265.1428096	12.65393656	16.39197776	1	0
1251	TRRAP	0.72277739	3665.627813	3517.561273	2138.515279	2214.047479	1	1
1252	TSPAN11	2.32192769	28.2152237	27.49629136	4.428877796	7.348127962	1	0
1253	TSPAN14	-0.594361083	429.4984052	489.0411821	684.5779679	700.8983594	0	NA
1254	TSPAN17	-0.633432051	624.6537025	614.0838404	961.0664817	960.9090412	0	NA
1255	TSTD2	0.738085804	409.1207437	449.7607658	251.8133375	263.4021254	1	0
1256	TTC28	1.232923212	295.4760927	254.6680319	124.0085783	110.2219194	1	1
1257	TTPAL	-0.546216279	462.4161662	493.6238973	605.4908644	791.3368574	0	NA
1258	TUBA4A	1.331301163	674.030344	793.4644079	285.3462694	297.8818028	1	0
1259	TWF2	0.561660747	549.413106	710.3208602	414.4164223	438.6267153	1	0
1260	TWISTNB	-0.546827211	257.8557944	316.8620243	382.7815809	457.2796555	0	NA
1261	TXNRD1	0.604627362	25699.36626	27041.29321	16087.58225	18595.85091	1	0
1262	TXNRD3	0.652076893	132.4548002	132.244068	81.61789081	85.91657309	1	0
1263	UACA	-0.684263759	1691.34591	1593.475552	2847.768423	2429.404152	0	NA
1264	UAP1	-0.672738365	687.3541996	668.4217495	1066.726852	1092.610104	0	NA
1265	UBE2L6	-0.836150849	659.1389759	658.6016455	1224.901059	1127.655022	0	NA
1266	UBE2O	0.75741894	1644.320537	1529.317539	973.7204183	902.6892581	1	0
1267	UBN2	0.582449191	594.0872102	552.5445217	360.0044951	405.8427597	1	1
1268	UCP2	0.845277582	168.507586	148.6109081	80.98519398	96.09090412	1	0
1269	UFL1	-0.517914491	181.8314416	163.0137274	229.0362517	264.5326066	0	NA
1270	UHRF1BP1	-0.705624907	460.0648976	479.8757516	690.2722393	843.3389938	0	NA
1271	UNC13D	-1.91426815	8.621318354	3.928041623	29.10405409	19.78342144	0	NA
1272	UNC5C	8.092737461	134.0223126	138.790804	0	0.565240612	1	1
1273	URB1	-0.660006041	799.4313382	767.9321373	1200.85858	1275.182822	0	NA
1274	USP16	-0.824030911	442.8222609	453.6888075	802.8922747	785.1192107	0	NA
1275	USP22	0.524863494	10614.41041	10873.47389	7361.427594	7573.093726	1	0
1276	USP38	-0.722243907	202.2091032	191.8193659	291.0405409	358.9277889	0	NA
1277	USP4	0.584634725	1109.798799	1090.03155	732.03023	734.8127962	1	0
1278	USP9X	0.512870957	898.9683774	915.8883718	611.1851358	661.3315166	1	0
1279	UTP14A	-0.623145533	295.4760927	314.2433298	532.7307292	404.7122785	0	NA
1280	UTRN	-1.202816712	268.8283814	314.2433298	590.9388374	750.6395333	0	NA
1281	VAC14	-0.546594091	550.1968622	555.1632161	731.3975332	882.9058366	0	NA
1282	VAMP8	2.30580833	55.64669119	32.73368019	10.12314925	8.478609187	1	1
1283	VANGL1	-0.552667135	538.440519	501.4799806	713.0493252	810.5550382	0	NA
1284	VASN	0.627561728	540.0080314	577.4221186	346.7178617	375.8850073	1	0
1285	VAT1	-0.520772776	1432.706359	1516.224067	2008.812429	2221.960848	0	NA
1286	VAT1L	6.695803522	157.534999	153.1936233	1.265393656	2.26096245	1	1
1287	VCAM1	0.965834832	2288.568145	2176.135059	1178.081494	1108.436841	1	0
1288	VCAN	3.202714855	130.8872877	136.1721096	8.857755592	19.78342144	1	1
1289	VCP	0.531947203	3179.69896	2978.110224	2192.294509	2067.08492	1	1
1290	VDR	-1.320259004	83.07815868	90.34495733	204.9937723	227.2267262	0	NA
1291	VEGFC	-0.853702904	363.6628833	393.4588359	680.7817869	686.7673441	0	NA
1292	VEPH1	-2.731801888	3.91878107	10.47477766	26.57326678	66.13315166	0	NA
1293	VGLL3	2.638733817	241.3969139	250.7399903	31.6348414	47.48021145	1	1
1294	VIM	-0.574570514	28679.99114	29698.61337	44535.52972	42403.7855	0	NA
1295	VPS13B	-0.528948487	348.7715152	360.0704821	486.5438607	536.4133412	0	NA
1296	VTI1A	-0.774440069	112.0771386	115.8772279	200.5648945	188.7903646	0	NA
1297	WAPL	-0.658225058	493.7664148	548.61648	759.8688904	886.2972803	0	NA
1298	WASF3	3.090573814	947.5612627	908.6869621	86.67946544	131.1358221	1	1
1299	WASHC2A	-0.994254356	313.5024856	314.8980035	664.9643662	588.4154776	0	NA
1300	WASHC2C	-0.862378084	317.4212667	293.2937745	568.7944484	540.3700255	0	NA
1301	WBP4	0.52149622	284.5035057	282.1643233	218.2804057	176.9203117	1	0
1302	WDR62	-0.603698869	152.8324617	152.5389497	244.2209756	221.0090795	0	NA
1303	WFS1	0.632629032	517.2791012	483.1491196	327.7369569	316.534743	1	0
1304	WHRN	0.6971	387.1755697	421.6098009	270.1615456	229.4876887	1	0
1305	WLS	5.876107521	1721.912402	1801.661758	27.83866043	31.6534743	1	1
1306	WNT5A	0.588771728	9495.990288	9086.869621	5658.84043	6696.970776	1	1
1307	WWC1	-0.521952515	192.8040286	157.7763385	250.5479439	252.6625538	0	NA
1308	WWC3	-1.517314193	396.5806443	418.3364329	1030.663133	1302.314371	0	NA
1309	XAF1	-0.7062912	1076.097282	987.2477946	1981.606465	1383.709019	0	NA
1310	XPO6	-0.526144346	1537.729692	1640.612051	2084.103351	2493.841582	0	NA
1311	XRCC2	-0.530514565	262.5583317	303.7685522	377.7200063	440.8876777	0	NA
1312	XYLT1	0.584701937	1358.249519	1408.857595	767.4612524	1078.479089	1	0
1313	YAP1	-0.738037713	1633.34795	1594.784899	2354.897594	3029.124442	0	NA
1314	YME1L1	-0.785072904	840.9704176	957.7874824	1378.646388	1720.592424	0	NA
1315	ZBED4	-0.647900692	841.7541738	824.8887409	1216.043303	1395.579072	0	NA
1316	ZBTB10	0.889171963	516.495345	536.1776816	272.059636	295.6208403	1	1
1317	ZBTB20	1.006633235	234.343108	201.63947	110.7219449	106.2652351	1	0
1318	ZBTB47	-1.054447471	67.4030344	75.94213805	151.2145419	146.3973186	0	NA
1319	ZC3H7B	-0.50477546	1942.931654	2194.46592	2866.116631	3003.688615	0	NA
1320	ZCWPW1	1.192645275	121.4822132	102.7837558	55.67732086	41.82780532	1	0
1321	ZFHX3	0.654119821	1060.422157	959.0968296	608.0216517	674.8972913	1	1
1322	ZFHX4	1.086988737	768.8648459	751.5652972	344.8197713	371.3630824	1	1
1323	ZFP28	-0.900738105	101.1045516	87.07158931	176.522415	174.0941086	0	NA
1324	ZFP30	-0.714304769	115.2121635	115.8772279	186.6455643	192.1818082	0	NA
1325	ZFP69B	-1.378510984	28.99897992	26.18694415	60.73889549	81.9598888	0	NA
1326	ZFX	-0.721174758	528.2516882	556.4725633	815.5462113	970.5181316	0	NA
1327	ZFYVE26	-0.553106094	286.8547743	293.2937745	447.3166574	403.5817973	0	NA
1328	ZFYVE28	0.63027027	236.6943766	231.7544558	152.4799355	151.4844841	1	1
1329	ZFYVE9	-0.85322322	386.3918135	409.825676	691.537633	746.1176084	0	NA
1330	ZIC5	0.685029642	153.6162179	137.4814568	89.84294958	91.0037386	1	1
1331	ZKSCAN1	0.559692333	2370.862547	1929.977784	1507.083844	1410.840569	1	0
1332	ZMYND15	1.257158106	48.59288527	49.10052029	16.45011753	25.43582756	1	1
1333	ZNF106	-0.931913915	837.8353927	930.2911911	1486.837546	1885.642683	0	NA
1334	ZNF134	-0.957771454	83.07815868	73.32344363	136.029818	166.7459807	0	NA
1335	ZNF239	-0.893769382	86.99693975	75.28746444	153.7453292	146.9625592	0	NA
1336	ZNF28	-0.652560361	127.7522629	142.7188456	195.5033199	230.0529293	0	NA
1337	ZNF304	-0.791556882	124.617238	98.20104058	179.0532023	206.8780642	0	NA
1338	ZNF319	-0.67891815	220.2354961	205.5675116	345.4524681	336.883405	0	NA
1339	ZNF324	-0.748460882	59.56547226	64.81268678	110.7219449	99.48234779	0	NA
1340	ZNF324B	-0.954911549	34.48527341	31.42433298	68.33125742	58.21978308	0	NA
1341	ZNF37A	-0.683526165	200.6415908	195.0927339	337.8601062	298.4470434	0	NA
1342	ZNF408	-0.920565054	39.1878107	45.17247867	70.22934791	88.74277615	0	NA
1343	ZNF417	-1.024383716	46.24161662	41.89911065	86.04676861	92.69946044	0	NA
1344	ZNF426	-0.520733523	223.370521	220.6250045	282.1827853	354.9711046	0	NA
1345	ZNF436	1.160086663	795.5125572	775.133547	332.7985315	369.6673605	1	0
1346	ZNF462	-0.804180508	198.2903221	192.4740395	332.1658347	349.3186985	0	NA
1347	ZNF551	-1.702613443	21.94517399	28.80563857	77.18901302	88.74277615	0	NA
1348	ZNF585B	0.682937846	155.9674866	141.4094984	98.06800834	87.04705432	1	0
1349	ZNF587	-0.673380016	202.2091032	183.3086091	268.2634551	346.4924954	0	NA
1350	ZNF587B	-1.020609958	67.4030344	72.01409642	133.4990307	149.2235217	0	NA
1351	ZNF592	-0.589799587	394.2293756	400.005572	573.2233262	621.7646737	0	NA
1352	ZNF598	-0.537152465	993.8028793	1040.93103	1581.74207	1370.708485	0	NA
1353	ZNF609	-0.775738947	437.3359674	400.005572	647.8815519	785.1192107	0	NA
1354	ZNF649	-1.762499664	11.75634321	15.71216649	43.65608113	50.87165512	0	NA
1355	ZNF652	0.650680845	1099.609968	966.2982393	644.0853709	671.5058476	1	0
1356	ZNF665	-0.952019588	54.86293498	52.37388831	102.4968861	105.1347539	0	NA
1357	ZNF699	-1.56389958	10.972587	11.78412487	24.04247946	43.52352716	0	NA
1358	ZNF783	0.515849431	599.5735037	530.9402927	420.1106938	370.7978418	1	0
1359	ZNF790	-1.095577135	32.13400477	41.24443704	71.49474156	84.78609187	0	NA
1360	ZNF816	-1.153245637	24.29644263	34.0430274	62.00428914	66.69839227	0	NA
1361	ZNF862	0.730636345	654.4364387	559.0912577	403.0278794	328.4047958	1	1
1362	ZNF888	-0.596000533	108.1583575	108.6758182	168.9300531	158.8326121	0	NA
1363	ZSWIM8	-0.543443101	344.0689779	313.5886562	463.1340781	495.7160171	0	NA
1364	ZW10	-0.533144832	279.8009684	267.761504	411.2529382	382.102654	0	NA
1365	ZXDA	-2.539157162	6.270049712	10.47477766	31.6348414	61.04598614	0	NA
1366	ZXDB	-0.834371432	224.1542772	236.9918446	332.7985315	489.4983704	0	NA
1367	ZZZ3	-0.595993449	1221.092181	1211.146167	1738.650883	1937.079579	0	NA
